# Supplementary material for: The Genus Kalanchoe (Crassulaceae) in Ecuador: From Gardens to the Wild
Source: Plants (Basel). 2022 Jun 30;11(13):1746. doi: 10.3390/plants11131746 (PMC9269312; doi:10.3390/plants11131746)
Supplement: Supplementary file 1 [file plants-11-01746-s001.zip]

Archive with 17 entries (16 files):
- plants-1779913-supplementary/
- plants-1779913-supplementary/Figure S1.png
- plants-1779913-supplementary/Figure S2.png
- plants-1779913-supplementary/Figure S3.png
- plants-1779913-supplementary/Figure S4.png
- plants-1779913-supplementary/Figure S5.png
- plants-1779913-supplementary/Figure S6.png
- plants-1779913-supplementary/Figure S7 (1).png
- plants-1779913-supplementary/Figure S7 (2).png
- plants-1779913-supplementary/Figure S7 (3).png
- plants-1779913-supplementary/Figure S7 (4).png
- plants-1779913-supplementary/Figure S7 (5).png
- plants-1779913-supplementary/Table S1.xlsx
- plants-1779913-supplementary/Table S2.xlsx
- plants-1779913-supplementary/Table S3.xlsx
- plants-1779913-supplementary/Text_S1.docx
- plants-1779913-supplementary/~$ext_S1.docx
