# Supplementary material for: The Genus Kalanchoe (Crassulaceae) in Ecuador: From Gardens to the Wild
Source: Plants (Basel). 2022 Jun 30;11(13):1746. doi: 10.3390/plants11131746 (PMC9269312; doi:10.3390/plants11131746)
Supplement: Supplementary file 1 [file plants-11-01746-s001.zip › plants-1779913-supplementary/Table S1.xlsx]

## Sheet: Hoja1
Taxa	Status	Year	Province
K. blossfeldiana	Cultivated	1996	Chimborazo
K. carnea	Cultivated	2021	Galapagos
K. crenata	Cultivated	1981	Azuay
K. daigremontiana	Cultivated	1983	Los Rios
	Wild	1995	Pichincha
K. densiflora	Cultivated	2019	Azuay
	Wild	2014	Pichincha
K. eriophylla	Cultivated	2003	Galápagos
K. fedtschenkoi	Cultivated	1981	Azuay
K. gastonis-bonnieri	Cultivated	1999	Galapagos
	Wild	2019
K. laxiflora	Wild	1986	Imbabura
	Cultivated	2003	Chimborazo
K. mortagei	Uncertain	2013	Pichincha
	Cultivated	2019	Azuay
	Wild	2019	Napo
K. pinnata	Cultivated	1905	Galapagos
	Wild	1963
K. thryrsiflora	Cultivated	2020	Pichincha
K. tomentosa	Cultivated	2019	Tungurahua
K. tubiflora	Cultivated	2002	Galapagos
	Wild	2001
K. ×houghtonii	Uncertain	1988	Pichincha
	Cultivated	2003	Galapagos
	Wild	2011	Pichincha
K. ×laetivirens	Cultivated	2020	Manabi
