# Supplementary material for: The Genus Kalanchoe (Crassulaceae) in Ecuador: From Gardens to the Wild
Source: Plants (Basel). 2022 Jun 30;11(13):1746. doi: 10.3390/plants11131746 (PMC9269312; doi:10.3390/plants11131746)
Supplement: Supplementary file 1 [file plants-11-01746-s001.zip › plants-1779913-supplementary/Table S2.xlsx]

## Sheet: bio4
	CONTINENT	K. ×houghtonii	K. pinnata	K. tubiflora
GALAPAGOS ISLANDS	2.2e-16	0.003598	2.2e-16	0.0003042
Taxa continental Ecuador	K. daigremontiana	K. densiflora	K. laxiflora	K. mortagei	K. pinnata	K. tubiflora
K. ×houghtonii	0.4455	0.000895	0.006908	0.07145	3.583e-11	0.4935
K. daigremontiana		0.857	0.8508	0.6667	0.2593	0.6396
K. densiflora			0.1119	0.09126	2.448e-10	0.1193
K. laxiflora				0.06907	2.2e-16	0.5363
K. mortagei					0.9548	0.1075
K. pinnata						0.00013
Taxa Galapagos Islands	K. gastonis-bonnieri	K. pinnata	K. tubiflora
K. ×houghtonii	0.1386	0.0594	0.2976
K. gastonis-bonnieri		0.5672	0.1429
K. pinnata			0.05812

## Sheet: bio6
	CONTINENT	K. ×houghtonii	K. pinnata	K. tubiflora
GALAPAGOS ISLANDS	2.2e-16	0.004577	0.08451	0.0002995
Taxa continental Ecuador	K. daigremontiana	K. densiflora	K. laxiflora	K. mortagei	K. pinnata	K. tubiflora
K. ×houghtonii	0.7285	5.683e-06	0.03229	0.7206	2.2e-16	0.6252
K. daigremontiana		0.267	0.4096	1	0.125	0.5119
K. densiflora			0.002036	0.3952	2.2e-16	0.001488
K. laxiflora				0.5182	2.2e-16	0.07787
K. mortagei					0.435	0.8468
K. pinnata						4.361e-09
Taxa Galapagos Islands	K. gastonis-bonnieri	K. pinnata	K. tubiflora
K. ×houghtonii	1	0.02561	0.5827
K. gastonis-bonnieri		0.5793	1
K. pinnata			0.0191

## Sheet: bio7
	CONTINENT	K. ×houghtonii	K. pinnata	K. tubiflora
GALAPAGOS ISLANDS	2.302e-06	0.04939	2.848e-15	0.1762
Taxa continental Ecuador	K. daigremontiana	K. densiflora	K. laxiflora	K. mortagei	K. pinnata	K. tubiflora
K. ×houghtonii	0.1448	0.1838	0.006584	0.4256	2.2e-16	0.9764
K. daigremontiana		0.1046	0.1476	1	0.3328	0.1108
K. densiflora			0.0309	0.5643	2.2e-16	0.8084
K. laxiflora				0.7693	2.2e-16	0.162
K. mortagei					0.2447	0.5618
K. pinnata						1.006e-08
Taxa Galapagos Islands	K. gastonis-bonnieri	K. pinnata	K. tubiflora
K. ×houghtonii	0.1066	0.08678	0.759
K. gastonis-bonnieri		0.7501	0.4918
K. pinnata			0.4438

## Sheet: bio15
	CONTINENT	K. ×houghtonii	K. pinnata	K. tubiflora
GALAPAGOS ISLANDS	2.2e-16	0.005899	1.585e-08	0.0003042
Taxa continental Ecuador	K. daigremontiana	K. densiflora	K. laxiflora	K. mortagei	K. pinnata	K. tubiflora
K. ×houghtonii	0.9447	0.003454	0.9552	0.0533	0.003443	0.5446
K. daigremontiana		0.4135	0.9019	0.6667	0.6287	0.6396
K. densiflora			0.001321	0.05956	0.007231	0.1914
K. laxiflora				0.03804	0.0002438	0.8809
K. mortagei					0.6504	0.1386
K. pinnata						0.07285
Taxa Galapagos Islands	K. gastonis-bonnieri	K. pinnata	K. tubiflora
K. ×houghtonii	0.1386	0.02295	0.4347
K. gastonis-bonnieri		0.2028	0.1429
K. pinnata			0.0006579

## Sheet: bio16
	CONTINENT	K. ×houghtonii	K. pinnata	K. tubiflora
GALAPAGOS ISLANDS	2.2e-16	0.003522	2.2e-16	0.007663
Taxa continental Ecuador	K. daigremontiana	K. densiflora	K. laxiflora	K. mortagei	K. pinnata	K. tubiflora
K. ×houghtonii	0.1205	1.689e-06	0.0005136	0.03574	2.2e-16	0.8979
K. daigremontiana		0.2615	0.175	1	0.2766	0.1113
K. densiflora			0.00054	0.0805	2.2e-16	0.005723
K. laxiflora				0.04437	2.2e-16	0.003785
K. mortagei					0.9774	0.02422
K. pinnata						8.935e-08
Taxa Galapagos Islands	K. gastonis-bonnieri	K. pinnata	K. tubiflora
K. ×houghtonii	0.1386	0.05304	1
K. gastonis-bonnieri		0.09225	0.4286
K. pinnata			0.2995

## Sheet: bio19
	CONTINENT	K. ×houghtonii	K. pinnata	K. tubiflora
GALAPAGOS ISLANDS	2.2e-16	0.004604	2.2e-16	0.0003033
Taxa continental Ecuador	K. daigremontiana	K. densiflora	K. laxiflora	K. mortagei	K. pinnata	K. tubiflora
K. ×houghtonii	0.1724	1.077e-06	6.956e-06	0.02198	7.113e-08	0.4903
K. daigremontiana		0.497	0.2785	0.6667	0.5864	0.1601
K. densiflora			0.006668	0.04035	6.92e-07	8.33e-05
K. laxiflora				0.02793	8.303e-09	0.0001185
K. mortagei					0.63	0.02422
K. pinnata						0.0007377
Taxa Galapagos Islands	K. gastonis-bonnieri	K. pinnata	K. tubiflora
K. ×houghtonii	1	0.06133	0.1911
K. gastonis-bonnieri		0.7802	1
K. pinnata			0.001737

## Sheet: HFP
	CONTINENT
GALAPAGOS ISLANDS	NA
Taxa continental Ecuador	K. daigremontiana	K. densiflora	K. laxiflora	K. mortagei	K. pinnata	K. tubiflora
K. ×houghtonii	0.1137	0.09137	0.000169	0.1702	4.205e-12	0.06846
K. daigremontiana		0.1356	0.1506	0.6667	0.6125	0.1525
K. densiflora			1.873e-08	0.1294	3.278e-16	0.008201
K. laxiflora				0.5488	4.863e-08	0.537
K. mortagei					0.5784	0.5557
K. pinnata						0.001212
