# Supplementary material for: The Genus Kalanchoe (Crassulaceae) in Ecuador: From Gardens to the Wild
Source: Plants (Basel). 2022 Jun 30;11(13):1746. doi: 10.3390/plants11131746 (PMC9269312; doi:10.3390/plants11131746)
Supplement: Supplementary file 1 [file plants-11-01746-s001.zip › plants-1779913-supplementary/Table S3.xlsx]

## Sheet: Hoja1
Taxa	Decimal Latitude	Decimal Longitude	Locality	Province	Region	Day	Month	Year	Categorization 1	Categorization 2	URL	Basis Of Record	Institution Code	Catalog Number
Kalanchoe blossfeldiana	-3.53301	-79.9621	La Avanzada, Ecuador	El Oro	Coastal	29	7	2021	Cultivated	Cultivated	https://www.inaturalist.org/observations/24066673	HUMAN_OBSERVATION	iNaturalist
Kalanchoe blossfeldiana	-3.24676	-79.831	El Guabo, Ecuador	El Oro	Coastal	30	7	2021	Cultivated	Cultivated	https://bndb.sisbioecuador.bio/bndb/collections/individual/index.php?occid=803574&clid=0	PRESERVED_SPECIMEN	CDF	14322
Kalanchoe blossfeldiana	-2.17283	79.539	Via Naranjito	Guayas	Coastal	26	10	2021	Cultivated	Cultivated	https://www.inaturalist.org/observations/64206769	HUMAN_OBSERVATION	iNaturalist
Kalanchoe blossfeldiana	-2.12494	-79.9065	Guayaquil, Guayas, EC	Guayas	Coastal	12	8	2021	Cultivated	Cultivated	https://www.inaturalist.org/observations/64206771	HUMAN_OBSERVATION	iNaturalist
Kalanchoe blossfeldiana	-1.71496	-80.4614	Pajan, Ecuador	Manabi	Coastal	6	11	2020	Uncertain	Uncertain	https://www.inaturalist.org/observations/55743635	HUMAN_OBSERVATION	iNaturalist
Kalanchoe blossfeldiana	-1.63333	-78.6667	Estepa espinosa montano bajo. Riobamba	Chimborazo	Andean	19	10	1996	Cultivated	Cultivated	https://bndb.sisbioecuador.bio/bndb/collections/individual/index.php?occid=803645&clid=0	PRESERVED_SPECIMEN	CDF	14394
Kalanchoe blossfeldiana	-1.47833	-78.0033	Machala, 160150, Puyo, Ecuador	Pastaza	Amazonian	20	5	2019	Cultivated	Cultivated	https://bndb.sisbioecuador.bio/bndb/collections/individual/index.php?occid=806957&clid=0	PRESERVED_SPECIMEN	CDF	17946
Kalanchoe blossfeldiana	-1.00639	-77.8197	Alonso Tapu y Andi, 150101, Tena, Ecuador	Napo	Amazonian	29	4	2019	Cultivated	Cultivated	https://www.inaturalist.org/observations/38074759	HUMAN_OBSERVATION	iNaturalist
Kalanchoe blossfeldiana	-0.974142	-80.6717	Vía Circunvalación, Manta, Ecuador	Manabi	Coastal	7	11	2020	Cultivated	Cultivated	https://www.inaturalist.org/observations/81899381	HUMAN_OBSERVATION	iNaturalist
Kalanchoe blossfeldiana	-0.974142	-80.6717	Vía Circunvalación, Manta, Ecuador	Manabi	Coastal	7	11	2020	Cultivated	Cultivated	https://www.inaturalist.org/observations/90154900	HUMAN_OBSERVATION	iNaturalist
Kalanchoe blossfeldiana	-0.906994	-89.4532	Zona agrícola. Cerro Verde. Finca de Franco Lucas.	Galapagos	Insular	24	10	2006	Cultivated	Cultivated	https://drive.google.com/file/d/1RQFT_IrdDo_oFwThyh7ykG7O5dgSU49H/view	PRESERVED_SPECIMEN	QCNE	180681
Kalanchoe blossfeldiana	-0.861777	-91.0082	Finca de Sara Rosero (FI 200), ex. desconocido.	Galapagos	Insular	3	6	2005	Cultivated	Cultivated	https://bndb.sisbioecuador.bio/bndb/collections/individual/index.php?occid=805980&clid=0	PRESERVED_SPECIMEN	CDF	16982
Kalanchoe blossfeldiana	-0.850916	-91.0385	Finca de Esther Bazán (La Quinta de Jeniffer) (FI 121), ex. Juan Alberto Tupiza Chamaida.	Galapagos	Insular	3	12	2004	Cultivated	Cultivated	https://bndb.sisbioecuador.bio/bndb/collections/individual/index.php?occid=806203&clid=0	PRESERVED_SPECIMEN	CDF	17189
Kalanchoe blossfeldiana	-0.743637	-90.3124	Puerto Ayora, barrio Pelican Bay. Quasar Náutica	Galapagos	Insular	5	3	2001	Cultivated	Cultivated	https://www.inaturalist.org/observations/90908545	HUMAN_OBSERVATION	iNaturalist
Kalanchoe blossfeldiana	-0.743	-90.323	Alrededor de las oficinas del INGALA.	Galapagos	Insular	19	7	2001	Cultivated	Cultivated		PRESERVED_SPECIMEN	CDS	14406
Kalanchoe blossfeldiana	-0.741972	-90.3097	Avenida Charles Darwin, 200350, Puerto Ayora, Ecuador	Galapagos	Insular	18	1	2000	Uncertain	Uncertain	https://www.inaturalist.org/observations/89107412	HUMAN_OBSERVATION	iNaturalist
Kalanchoe blossfeldiana	-0.736	-90.3154	Isla Santa Cruz	Galapagos	Insular			2002	Cultivated	Cultivated	https://www.inaturalist.org/observations/44538178	HUMAN_OBSERVATION	iNaturalist	44538178
Kalanchoe blossfeldiana	-0.736	-90.3154	Vivienda del barrio La Unión. Pto. Ayora.	Galapagos	Insular	4	10	2002	Cultivated	Cultivated	https://www.inaturalist.org/observations/60920618	HUMAN_OBSERVATION	iNaturalist
Kalanchoe blossfeldiana	-0.735305	-90.3143	Vivienda del barrio Orquídeas. Pto. Ayora.	Galapagos	Insular	30	9	2002	Cultivated	Cultivated	https://www.inaturalist.org/observations/48673468	HUMAN_OBSERVATION	iNaturalist
Kalanchoe blossfeldiana	-0.735194	-90.3122	Vivienda del barrio Scalesia. Pto. Ayora.	Galapagos	Insular	1	10	2002	Cultivated	Cultivated	https://www.inaturalist.org/observations/25709360	HUMAN_OBSERVATION	iNaturalist
Kalanchoe blossfeldiana	-0.691666	-90.3175	Bellavista, Finca de Victor Palma.	Galapagos	Insular	24	9	1999	Uncertain	Uncertain	https://www.inaturalist.org/observations/64370061	HUMAN_OBSERVATION	iNaturalist
Kalanchoe blossfeldiana	-0.337632	-77.8096	El Chaco, Ecuador	Napo	Amazonian			2021	Cultivated	Cultivated	https://bndb.sisbioecuador.bio/bndb/collections/individual/index.php?occid=811863&clid=0	PRESERVED_SPECIMEN	CDF	43523
Kalanchoe blossfeldiana	-0.325138	-78.4295	UNIDAD EDUCATIVA liceo del valle, Ascaray, 171104, Sangolquí, Ecuador	Pichincha	Andean	2	6	2020	Cultivated	Cultivated	https://www.inaturalist.org/observations/64127682	HUMAN_OBSERVATION	iNaturalist
Kalanchoe blossfeldiana	-0.195489	-78.4855	La Pradera, Quito, Ecuador	Pichincha	Andean	17	9	2020	Cultivated	Cultivated	https://www.inaturalist.org/observations/48240078	HUMAN_OBSERVATION	iNaturalist
Kalanchoe blossfeldiana	-0.0831847	-78.9948	San Miguel de los Bancos, Ecuador	Pichincha	Andean	2	11	2020	Uncertain	Uncertain	https://www.inaturalist.org/observations/24462703	HUMAN_OBSERVATION	iNaturalist	24462703
Kalanchoe blossfeldiana	-0.01956	-78.2914	unnamed road, Santa Cecilia, Pichincha, Ecuador	Pichincha	Andean	28	4	2019	Uncertain	Uncertain	https://www.inaturalist.org/observations/64390546	HUMAN_OBSERVATION	iNaturalist
Kalanchoe blossfeldiana	0.159017	-79.3958	La Union, Ecuador	Esmeralda	Coastal	11	5	2020	Cultivated	Cultivated	https://www.inaturalist.org/observations/64397828	HUMAN_OBSERVATION	iNaturalist
Kalanchoe blossfeldiana	0.338879	-78.1932	Antonio Ante, Imbabura, EC	Imbabura	Andean	4	11	2020	Uncertain	Uncertain	https://www.inaturalist.org/observations/99470083	HUMAN_OBSERVATION	iNaturalist
Kalanchoe blossfeldiana	0.338879	-78.1932	Antonio Ante, Imbabura, EC	Imbabura	Andean	4	11	2020	Uncertain	Uncertain	https://bndb.sisbioecuador.bio/bndb/collections/individual/index.php?occid=803475&clid=0	PRESERVED_SPECIMEN	CDF	14223
Kalanchoe blossfeldiana	0.340733	-78.109	Bosque Protector Loma de Guayabillas, Carlos Barahona, 100107, Barrio La Victoria, Ibarra, Ecuador	Imbabura	Andean	15	1	2020	Uncertain	Uncertain	https://bndb.sisbioecuador.bio/bndb/collections/individual/index.php?occid=803467&clid=0	PRESERVED_SPECIMEN	CDF	14215
Kalanchoe blossfeldiana	0.348163	-78.2139	Antonio Ante, Imbabura, EC	Imbabura	Andean	7	8	2020	Cultivated	Cultivated	https://bndb.sisbioecuador.bio/bndb/collections/individual/index.php?occid=803470&clid=0	PRESERVED_SPECIMEN	CDF	14218
Kalanchoe blossfeldiana	0.544817	-78.0316	La Merced de Buenos Aires, San Miguel de Urcuquí, Ecuador	Imbabura	Andean	29	4	2020	Cultivated	Cultivated	https://bndb.sisbioecuador.bio/bndb/collections/individual/index.php?occid=810789&clid=0	PRESERVED_SPECIMEN	CDF	39327
Kalanchoe carnea	-0.686502	-90.3327	Sector El Cascajo, Isla Santa Cruz	Galapagos	Insular			2021	Cultivated	Cultivated		HUMAN_OBSERVATION	Anne Guézou
Kalanchoe crenata	-2.842	-78.906	Plants cultivated in the garden of M. & S. Jaramillo at Chullabamba, 10 km N of Cuenca.	Azuay	Andean	10	10	1981	Cultivated	Cultivated	https://drive.google.com/drive/folders/1EKrgoZm6muwc7ws5yWgQeVNSRM4u8L4k	PRESERVED_SPECIMEN	MO	5001248
Kalanchoe crenata	-1.39612	-78.392	Recolectada en la escuela de Ulba	Tungurahua	Andean	18	1	2003	Cultivated	Cultivated	https://drive.google.com/file/d/1f0poFC13RWWYDzXTTCvh9uissnEh47L7/view	PRESERVED_SPECIMEN	QCNE	67268
Kalanchoe crenata	-0.302326	-78.5535	General Jose Gallardo y Guayanay Nan, Quito 170146, Ecuador	Pichincha	Andean	11	6	2021	Cultivated	Cultivated	https://www.inaturalist.org/observations/82592446	HUMAN_OBSERVATION	iNaturalist
Kalanchoe crenata	-0.2	-78.5167	Ciudad de QUITO. Entre el parque Italia y e,l Barrio Las Casas, Bsoque Húmedo Montano Bajo. Pantas Ornamentales.	Pichincha	Andean	28	11	1990	Cultivated	Cultivated	http://legacy.tropicos.org/Specimen/3009462	PRESERVED_SPECIMEN	MO	3009462
Kalanchoe crenata	-0.0166667	-78.45	Ciudad de Quito. Avenida 12 de Octubre. Bosque Húmedo Montano Bajo. Planatas Ornamentales	Pichincha	Andean	5	12	1990	Cultivated	Cultivated	https://drive.google.com/file/d/1h8GTDxqfuYSOHml105SJfH7Fj6N6wQke/view	PRESERVED_SPECIMEN	QCNE	182116
Kalanchoe daigremontiana	-0.861777	-91.0082	Volcán Sierra Negra	Galapagos	Insular	3	6	2005	Cultivated	Cultivated	http://legacy.tropicos.org/Specimen/3237673	PRESERVED_SPECIMEN	MO	3237673
Kalanchoe daigremontiana	-0.850916	-91.0385	Volcán Sierra Negra	Galapagos	Insular	12	3	2004	Cultivated	Cultivated	https://drive.google.com/file/d/1P3i0eacM3Z8-D7i8kI-gFraHtlXD8sCT/view	PRESERVED_SPECIMEN		155953
Kalanchoe daigremontiana	-0.736701	-90.3104	Puerto Ayora, Isla Santa Cruz	Galapagos	Insular			2002	Cultivated	Cultivated	https://www.inaturalist.org/observations/89053369	HUMAN_OBSERVATION	iNaturalist
Kalanchoe daigremontiana	-0.736701	-90.3104	Puerto Ayora, Isla Santa Cruz	Galapagos	Insular			2002	Cultivated	Cultivated		HUMAN_OBSERVATION	Anne Guézou
Kalanchoe daigremontiana	-0.736694	-90.3104	Volcán Sierra Negra	Galapagos	Insular	23	8	2002	Uncertain	Uncertain		HUMAN_OBSERVATION	Anne Guézou
Kalanchoe daigremontiana	-0.735908	-90.3123	Puerto Ayora, Isla Santa Cruz	Galapagos	Insular			2003	Cultivated	Cultivated		HUMAN_OBSERVATION	Anne Guézou
Kalanchoe daigremontiana	-0.58333	-79.3667	Rio Palenque Science Center km 56 Quevedo - Santo Domingo, Patricia Pilar, Ecuador	Los Rios	Coastal	7	1	1983	Cultivated	Cultivated	http://legacy.tropicos.org/Specimen/3150430	PRESERVED_SPECIMEN	MO	3150430
Kalanchoe daigremontiana	-0.15	-78.4833	Jardin ornamental del Herbario Nacional. Sector Jipijapa	Pichincha	Andean	18	9	2000	Cultivated	Cultivated	https://drive.google.com/drive/folders/1Fp9_SmTiZxovWsZzuPjuEQIPopGs5S1h	PRESERVED_SPECIMEN	CDS	17186
Kalanchoe daigremontiana	0.1	-78.4833	Calacali, Hacienda Tanlahua, limite con la Reserva Geobotanica Pululahua. Bosque seco Montano Bajo. Bosque secundario. Pichincha	Pichincha	Andean	21	6	1995	Wild	Naturalized		PRESERVED_SPECIMEN	CDS	16987
Kalanchoe daigremontiana	0.112823	-76.9119	Nueva Loja, Ecuador	Sucumbios	Amazonian	29	7	2021	Cultivated	Cultivated	https://drive.google.com/drive/folders/1Fp9_SmTiZxovWsZzuPjuEQIPopGs5S1h	PRESERVED_SPECIMEN	CDS	14224
Kalanchoe densiflora	-2.91528	-79.0078	Huayna-Cápac, Cuenca, Ecuador	Azuay	Andean	22	9	2019	Wild	Naturalized	https://www.inaturalist.org/observations/88406079	HUMAN_OBSERVATION	iNaturalist
Kalanchoe densiflora	-2.91513	-79.0104	Yanuncay, Cuenca, Ecuador	Azuay	Andean	22	9	2019	Wild	Casual	https://www.inaturalist.org/observations/28371290	HUMAN_OBSERVATION	iNaturalist
Kalanchoe densiflora	-2.89621	-78.9545	Amaru, Avenida de las Américas, 010109, Paccha, Atahualpa, Ecuador	Azuay	Andean	7	7	2019	Cultivated	Cultivated	https://www.inaturalist.org/observations/28367257	HUMAN_OBSERVATION	iNaturalist
Kalanchoe densiflora	-2.8958	-78.9557	Amaru, Avenida de las Américas, 010109, Paccha, Atahualpa, Ecuador	Azuay	Andean	7	7	2019	Wild	Naturalized	https://www.inaturalist.org/observations/33516372	HUMAN_OBSERVATION	iNaturalist
Kalanchoe densiflora	-2.88561	-78.9513	Heroes Del Cenepa, Estocolmo, 010109, Cuenca, Ecuador	Azuay	Andean	10	7	2019	Wild	Naturalized	https://www.inaturalist.org/observations/77209313	HUMAN_OBSERVATION	iNaturalist
Kalanchoe densiflora	-2.87679	-78.9492	Venecia, 010109, Cuenca, Ecuador	Azuay	Andean	23	1	2020	Wild	Naturalized	https://www.inaturalist.org/observations/68820007	HUMAN_OBSERVATION	iNaturalist
Kalanchoe densiflora	-2.8728	-78.9349	Nulti, Ecuador	Azuay	Andean	6	9	2020	Uncertain	Uncertain	https://www.inaturalist.org/observations/44836039	HUMAN_OBSERVATION	iNaturalist	44836039
Kalanchoe densiflora	-2.65805	-78.9628	Jerusalen, Ecuador	Canar	Andean	19	6	2021	Wild	Uncertain (in the wild)	https://www.inaturalist.org/observations/81058230	HUMAN_OBSERVATION	iNaturalist
Kalanchoe densiflora	-1.92706	-78.6931	Guamote, Chimborazo, Ecuador	Chimborazo	Andean	4	3	2018	Wild	Uncertain (in the wild)	https://www.inaturalist.org/observations/87449464	HUMAN_OBSERVATION	iNaturalist
Kalanchoe densiflora	-1.63579	-78.6761	Riobamba, EC-CB, EC	Chimborazo	Andean	23	6	2021	Cultivated	Cultivated	https://www.inaturalist.org/observations/87805323	HUMAN_OBSERVATION	iNaturalist
Kalanchoe densiflora	-1.23786	-78.6426	Las Aceitunas, Ambato, Tungurahua, EC	Tungurahua	Andean	29	5	2021	Cultivated	Cultivated	http://www.inaturalist.org/observations/885644	HUMAN_OBSERVATION	iNaturalist	885644
Kalanchoe densiflora	-1.23411	-78.6419	Pinllo, Ambato, Ecuador	Tungurahua	Andean	27	8	2020	Wild	Casual	https://www.inaturalist.org/observations/72206467	HUMAN_OBSERVATION	iNaturalist
Kalanchoe densiflora	-1.22959	-78.6242	Atocha Ficoa, Ecuador	Tungurahua	Andean	27	9	2019	Wild	Casual	https://www.inaturalist.org/observations/38405863	HUMAN_OBSERVATION	iNaturalist	38405863
Kalanchoe densiflora	-1.2252	-80.303	vía a Taina, Ecuador	Manabi	Coastal	15	6	2021	Uncertain	Uncertain	https://www.inaturalist.org/observations/76628266	HUMAN_OBSERVATION	iNaturalist
Kalanchoe densiflora	-0.98498	-78.6233	Salache Grande, Latacunga, Ecuador.	Cotopaxi	Andean	6	1	2021	Wild	Casual	https://www.inaturalist.org/observations/76155125	HUMAN_OBSERVATION	iNaturalist
Kalanchoe densiflora	-0.963935	-78.6459	Eloy Alfaro (San Felipe), Ecuador	Cotopaxi	Andean	27	8	2021	Wild	Uncertain (in the wild)	https://www.inaturalist.org/observations/73050357	HUMAN_OBSERVATION	iNaturalist
Kalanchoe densiflora	-0.962903	-78.5986	Latacunga, EC-CT, EC	Cotopaxi	Andean	6	7	2021	Cultivated	Cultivated	https://www.inaturalist.org/observations/64173006	HUMAN_OBSERVATION	iNaturalist
Kalanchoe densiflora	-0.948087	-78.6092	Avenida Roosevelt, Latacunga, Provincia de Cotopaxi, EC	Cotopaxi	Andean	30	1	2021	Wild	Uncertain (in the wild)	https://www.inaturalist.org/observations/73074871	HUMAN_OBSERVATION	iNaturalist
Kalanchoe densiflora	-0.937168	-78.6013	Latacunga, EC-CT, EC	Cotopaxi	Andean	20	6	2021	Wild	Uncertain (in the wild)	https://www.inaturalist.org/observations/39657904	HUMAN_OBSERVATION	iNaturalist	39657904
Kalanchoe densiflora	-0.932484	-78.6003	Juan Montalvo (San Sebastian), Ecuador	Cotopaxi	Andean	2	7	2021	Wild	Uncertain (in the wild)	https://www.inaturalist.org/observations/72698570	HUMAN_OBSERVATION	iNaturalist
Kalanchoe densiflora	-0.931823	-78.6032	Latacunga, Ecuador	Cotopaxi	Andean	9	6	2021	Uncertain	Uncertain	https://www.inaturalist.org/observations/84129167	HUMAN_OBSERVATION	iNaturalist
Kalanchoe densiflora	-0.901519	-78.5811	Latacunga, Ecuador	Tungurahua	Andean	18	7	2020	Uncertain	Uncertain	https://www.inaturalist.org/observations/47443794	HUMAN_OBSERVATION	iNaturalist
Kalanchoe densiflora	-0.5114	-78.567	Machachi, Ecuador	Pichincha	Andean	15	1	2021	Wild	Naturalized	https://www.inaturalist.org/observations/89133164	HUMAN_OBSERVATION	iNaturalist
Kalanchoe densiflora	-0.505076	-78.5574	Machachi, Ecuador	Pichincha	Andean	12	7	2021	Uncertain	Uncertain	https://www.inaturalist.org/observations/48482536	HUMAN_OBSERVATION	iNaturalist
Kalanchoe densiflora	-0.404004	-78.5423	Tambillo, Ecuador	Pichincha	Andean	1	11	2020	Uncertain	Uncertain	https://www.inaturalist.org/observations/76761116	HUMAN_OBSERVATION	iNaturalist
Kalanchoe densiflora	-0.374512	-78.4374	Rumiñahui, EC-PI, EC	Pichincha	Andean	19	6	2021	Uncertain	Uncertain	https://www.inaturalist.org/observations/52903914	HUMAN_OBSERVATION	iNaturalist
Kalanchoe densiflora	-0.360632	-78.4014	Pintag, Ecuador	Pichincha	Andean	7	7	2021	Cultivated	Cultivated	https://www.inaturalist.org/observations/23092798	HUMAN_OBSERVATION	iNaturalist
Kalanchoe densiflora	-0.338197	-78.3517	Camino San Juanito - Tolontag, Ecuador	Pichincha	Andean	1	4	2021	Wild	Uncertain (in the wild)	https://www.inaturalist.org/observations/22260671	HUMAN_OBSERVATION	iNaturalist
Kalanchoe densiflora	-0.337291	-78.4427	Sangolquí­, Ecuador	Pichincha	Andean	17	7	2020	Wild	Uncertain (in the wild)	https://www.inaturalist.org/observations/38237060	HUMAN_OBSERVATION	iNaturalist
Kalanchoe densiflora	-0.328693	-78.3577	Pintag, Ecuador	Pichincha	Andean	24	2	2021	Wild	Uncertain (in the wild)	https://www.inaturalist.org/observations/54485858	HUMAN_OBSERVATION	iNaturalist
Kalanchoe densiflora	-0.312646	-78.4466	Universidad De Las Fuerzas Armadas - ESPE, Avenida General Rumiñahui, 170808, Sangolquí, Ecuador	Pichincha	Andean	30	9	2019	Wild	Casual	https://www.inaturalist.org/observations/54485854	HUMAN_OBSERVATION	iNaturalist
Kalanchoe densiflora	-0.307678	-78.3643	Distrito Metropolitano de Quito, Ecuador	Pichincha	Andean	22	8	2021	Wild	Uncertain (in the wild)	https://www.inaturalist.org/observations/54485855	HUMAN_OBSERVATION	iNaturalist
Kalanchoe densiflora	-0.301097	-78.4923	Conocoto, Quito, Ecuador	Pichincha	Andean	2	5	2021	Wild	Uncertain (in the wild)	https://www.inaturalist.org/observations/53553494	HUMAN_OBSERVATION	iNaturalist
Kalanchoe densiflora	-0.296512	-78.5752	Rosario Borja, Quito, Pichincha, EC	Pichincha	Andean	20	7	2021	Cultivated	Cultivated	https://www.inaturalist.org/observations/53553405	HUMAN_OBSERVATION	iNaturalist
Kalanchoe densiflora	-0.2965	-78.5752	Rosario Borja, Quito, Pichincha, EC	Pichincha	Andean	28	5	2021	Cultivated	Cultivated	https://www.inaturalist.org/observations/92317747	HUMAN_OBSERVATION	iNaturalist
Kalanchoe densiflora	-0.289739	-78.5772	Colinas Del Sur, Quito 170140, Ecuador	Pichincha	Andean	29	7	2021	Uncertain	Uncertain	https://www.inaturalist.org/observations/75963004	HUMAN_OBSERVATION	iNaturalist
Kalanchoe densiflora	-0.28425	-78.3956	La Merced, Ecuador	Pichincha	Andean	31	1	2021	Wild	Naturalized	https://www.inaturalist.org/observations/54486507	HUMAN_OBSERVATION	iNaturalist
Kalanchoe densiflora	-0.283062	-78.5385	Union Carchense, Quito 170131, Ecuador	Pichincha	Andean	1	6	2021	Wild	Casual	https://www.inaturalist.org/observations/89547878	HUMAN_OBSERVATION	iNaturalist
Kalanchoe densiflora	-0.273258	-78.5268	Calceta, Quito, Pichincha, EC	Pichincha	Andean	2	5	2021	Wild	Casual	https://www.inaturalist.org/observations/25352699	HUMAN_OBSERVATION	iNaturalist
Kalanchoe densiflora	-0.270256	-78.4693	La Armenia, Quito, Ecuador	Pichincha	Andean	4	10	2019	Wild	Naturalized	https://www.inaturalist.org/observations/20400943	HUMAN_OBSERVATION	iNaturalist	20400943
Kalanchoe densiflora	-0.270154	-78.4693	La Armenia, Quito, Ecuador	Pichincha	Andean	4	10	2019	Wild	Casual	https://www.inaturalist.org/observations/17513409	HUMAN_OBSERVATION	iNaturalist
Kalanchoe densiflora	-0.270096	-78.4692	La Armenia, Quito, Ecuador	Pichincha	Andean	30	3	2021	Wild	Uncertain (in the wild)	https://www.inaturalist.org/observations/51314884	HUMAN_OBSERVATION	iNaturalist
Kalanchoe densiflora	-0.270014	-78.4519	La Armenia, Quito, Ecuador	Pichincha	Andean	30	4	2021	Wild	Uncertain (in the wild)	https://www.inaturalist.org/observations/46865743	HUMAN_OBSERVATION	iNaturalist
Kalanchoe densiflora	-0.269882	-78.469	La Armenia, Quito, Ecuador	Pichincha	Andean	2	11	2020	Wild	Casual	https://www.inaturalist.org/observations/45493270	HUMAN_OBSERVATION	iNaturalist
Kalanchoe densiflora	-0.2697	-78.4676	La Armenia, Quito, Ecuador	Pichincha	Andean	30	1	2021	Wild	Naturalized	https://www.inaturalist.org/observations/83177824	HUMAN_OBSERVATION	iNaturalist
Kalanchoe densiflora	-0.267063	-78.4673	Jose Maria Egas, Quito, Pichincha, EC	Pichincha	Andean	28	4	2019	Wild	Naturalized	https://www.inaturalist.org/observations/83177824	HUMAN_OBSERVATION	iNaturalist
Kalanchoe densiflora	-0.252413	-78.4859	Conjunto Terrazas del Sol	Pichincha	Andean	4	6	2020	Cultivated	Cultivated	https://www.inaturalist.org/observations/92736760	HUMAN_OBSERVATION	iNaturalist
Kalanchoe densiflora	-0.252222	-78.4956	Miguel Zambrano Y Via Los Chillos, Quito 170145, Ecuador	Pichincha	Andean	5	11	2020	Wild	Uncertain (in the wild)	https://www.inaturalist.org/observations/22786331	HUMAN_OBSERVATION	iNaturalist
Kalanchoe densiflora	-0.242709	-78.4093	Distrito Metropolitano de Quito, Ecuador	Pichincha	Andean	26	7	2020	Wild	Casual	https://www.inaturalist.org/observations/24714441	HUMAN_OBSERVATION	iNaturalist	24714441
Kalanchoe densiflora	-0.242237	-78.4085	Distrito Metropolitano de Quito, Ecuador	Pichincha	Andean	26	7	2020	Wild	Casual	https://www.inaturalist.org/observations/61221126	HUMAN_OBSERVATION	iNaturalist
Kalanchoe densiflora	-0.24198	-78.4082	Distrito Metropolitano de Quito, Ecuador	Pichincha	Andean	26	7	2020	Wild	Casual	https://www.inaturalist.org/observations/12794212	HUMAN_OBSERVATION	iNaturalist
Kalanchoe densiflora	-0.24198	-78.4082	Distrito Metropolitano de Quito, Ecuador	Pichincha	Andean	26	7	2020	Wild	Casual	https://www.inaturalist.org/observations/91978081	HUMAN_OBSERVATION	iNaturalist
Kalanchoe densiflora	-0.241529	-78.4959	Las Mallas, Quito 170145, Ecuador	Pichincha	Andean	4	4	2021	Uncertain	Uncertain	https://www.inaturalist.org/observations/43122874	HUMAN_OBSERVATION	iNaturalist
Kalanchoe densiflora	-0.240335	-78.4075	Distrito Metropolitano de Quito, Ecuador	Pichincha	Andean	30	4	2021	Wild	Naturalized	https://www.inaturalist.org/observations/77011198	HUMAN_OBSERVATION	iNaturalist
Kalanchoe densiflora	-0.22948	-78.5021	Nueva Tola Bella, Quito, Ecuador	Pichincha	Andean	21	6	2020	Cultivated	Cultivated	https://www.inaturalist.org/observations/58083520	HUMAN_OBSERVATION	iNaturalist
Kalanchoe densiflora	-0.225408	-78.4363	Lugo, Quito, Pichincha, EC	Pichincha	Andean	1	5	2021	Cultivated	Cultivated	https://www.inaturalist.org/observations/33227073	HUMAN_OBSERVATION	iNaturalist	33227073
Kalanchoe densiflora	-0.225223	-78.3695	Avenida Universitaria, Tumbaco, Quito, Ecuador	Pichincha	Andean	3	5	2020	Wild	Casual	https://www.inaturalist.org/observations/24702905	HUMAN_OBSERVATION	iNaturalist	24702905
Kalanchoe densiflora	-0.223181	-78.4267	Zoológico de guayllabamba	Pichincha	Andean	3	5	2019	Wild	Casual	https://www.inaturalist.org/observations/24508426	HUMAN_OBSERVATION	iNaturalist	24508426
Kalanchoe densiflora	-0.221713	-78.3753	Quito, Pichincha, Ecuador	Pichincha	Andean	12	4	2021	Wild	Casual	https://www.inaturalist.org/observations/83855278	HUMAN_OBSERVATION	iNaturalist
Kalanchoe densiflora	-0.219775	-78.4882	La Vicentina, Quito, Ecuador	Pichincha	Andean	30	4	2021	Wild	Casual	https://www.inaturalist.org/observations/23684930	HUMAN_OBSERVATION	iNaturalist
Kalanchoe densiflora	-0.219546	-78.4888	La Vicentina, Quito, Ecuador	Pichincha	Andean	5	3	2021	Wild	Casual	https://www.inaturalist.org/observations/14729790	HUMAN_OBSERVATION	iNaturalist	14729790
Kalanchoe densiflora	-0.218986	-78.3842	Belén, Quito 170184, Ecuador	Pichincha	Andean	16	7	2021	Wild	Casual	https://www.inaturalist.org/observations/85462927	HUMAN_OBSERVATION	iNaturalist
Kalanchoe densiflora	-0.216575	-78.3815	Belén, Quito 170184, Ecuador	Pichincha	Andean	10	7	2021	Wild	Naturalized	https://www.inaturalist.org/observations/33889691	HUMAN_OBSERVATION	iNaturalist
Kalanchoe densiflora	-0.210997	-78.4856	Lérida, Quito, Pichincha, EC	Pichincha	Andean	22	3	2019	Uncertain	Uncertain	https://www.inaturalist.org/observations/33889956	HUMAN_OBSERVATION	iNaturalist	33889956
Kalanchoe densiflora	-0.207571	-78.402	Tumbaco, Ecuador	Pichincha	Andean	2	5	2021	Wild	Uncertain (in the wild)	https://www.inaturalist.org/observations/72567206	HUMAN_OBSERVATION	iNaturalist
Kalanchoe densiflora	-0.207305	-78.422	Francisco de Orellana, Quito, Pichincha, EC	Pichincha	Andean	12	4	2019	Wild	Naturalized	https://www.inaturalist.org/observations/76391116	HUMAN_OBSERVATION	iNaturalist
Kalanchoe densiflora	-0.207292	-78.422	El Chaquiñan, 170903, La Primavera, Quito, Pichincha, EC	Pichincha	Andean	18	5	2019	Wild	Naturalized	https://www.inaturalist.org/observations/68846535	HUMAN_OBSERVATION	iNaturalist
Kalanchoe densiflora	-0.206888	-78.4201	Parque Algarrobos, El Chaquiñan, 170903, La Primavera, Quito, EC	Pichincha	Andean	26	8	2019	Wild	Naturalized	https://www.inaturalist.org/observations/64174836	HUMAN_OBSERVATION	iNaturalist
Kalanchoe densiflora	-0.206855	-78.4194	Parque Algarrobos, El Chaquiñan, 170903, La Primavera, Quito, Pichincha, EC	Pichincha	Andean	27	4	2019	Wild	Naturalized	https://www.inaturalist.org/observations/76816039	HUMAN_OBSERVATION	iNaturalist
Kalanchoe densiflora	-0.206547	-78.4198	Francisco de Orellana, Quito, Pichincha, EC	Pichincha	Andean	27	4	2019	Wild	Naturalized	https://www.inaturalist.org/observations/76816044	HUMAN_OBSERVATION	iNaturalist
Kalanchoe densiflora	-0.204575	-78.4583	San Juan de Cumbaya, Quito 170902, Ecuador	Pichincha	Andean	2	7	2021	Wild	Casual	https://www.inaturalist.org/observations/70105500	HUMAN_OBSERVATION	iNaturalist
Kalanchoe densiflora	-0.204203	-78.4215	Quito, Quito, Pichincha, EC	Pichincha	Andean	26	4	2019	Wild	Casual	https://www.inaturalist.org/observations/75930916	HUMAN_OBSERVATION	iNaturalist
Kalanchoe densiflora	-0.202764	-78.4152	El Chaquiñan, Quito 170902, Ecuador	Pichincha	Andean	15	2	2019	Wild	Naturalized	https://www.inaturalist.org/observations/70624052	HUMAN_OBSERVATION	iNaturalist
Kalanchoe densiflora	-0.201874	-78.4058	Urb Via del Rio, Quito 170184, Ecuador	Pichincha	Andean	6	5	2021	Uncertain	Uncertain	https://www.inaturalist.org/observations/80733304	HUMAN_OBSERVATION	iNaturalist
Kalanchoe densiflora	-0.199769	-78.4034	Urbanizacion Los Algarrobos de la ViÃ±a, Quito 170184, Ecuador	Pichincha	Andean	26	6	2021	Wild	Naturalized	https://www.inaturalist.org/observations/72944692	HUMAN_OBSERVATION	iNaturalist
Kalanchoe densiflora	-0.199735	-78.4039	Urbanizacion Los Algarrobos de la Vía, Quito 170184, Ecuador	Pichincha	Andean	22	7	2021	Wild	Naturalized	https://www.inaturalist.org/observations/85962753	HUMAN_OBSERVATION	iNaturalist
Kalanchoe densiflora	-0.199725	-78.4316	Chaquiñan Ecologico, Portal de Cumbayá, Quito 170157, Ecuador	Pichincha	Andean	7	3	2020	Wild	Uncertain (in the wild)	https://www.inaturalist.org/observations/83818738	HUMAN_OBSERVATION	iNaturalist
Kalanchoe densiflora	-0.199167	-78.5058	Universidad Central del Ecuador, Avenida Universitaria, 170401, Quito, EC	Pichincha	Andean	19	11	2019	Cultivated	Cultivated	https://www.inaturalist.org/observations/82355473	HUMAN_OBSERVATION	iNaturalist
Kalanchoe densiflora	-0.198942	-78.4036	Urbanizacion Los Algarrobos de la Via, Quito 170184, Ecuador	Pichincha	Andean	22	5	2021	Wild	Naturalized	https://www.inaturalist.org/observations/53498143	HUMAN_OBSERVATION	iNaturalist
Kalanchoe densiflora	-0.198729	-78.4307	Infinity Home, Chimborazo, 170901, Ecuador	Pichincha	Andean	6	5	2019	Wild	Naturalized	https://www.inaturalist.org/observations/21646246	HUMAN_OBSERVATION	iNaturalist
Kalanchoe densiflora	-0.198521	-78.4033	Urbanizacion Los Algarrobos de la Via, Quito 170184, Ecuador	Pichincha	Andean	26	6	2021	Wild	Naturalized	https://www.inaturalist.org/observations/76138646	HUMAN_OBSERVATION	iNaturalist
Kalanchoe densiflora	-0.198517	-78.5029	Universidad Central del Ecuador Aulas R y Laboratorio de Computadores, N23, 170520, Quito, Pichincha, EC	Pichincha	Andean	8	4	2019	Wild	Naturalized	https://www.inaturalist.org/observations/70287903	HUMAN_OBSERVATION	iNaturalist
Kalanchoe densiflora	-0.197778	-78.4714	De Los Conquistadores 91, Quito 170136, Ecuador	Pichincha	Andean	6	4	2019	Wild	Casual	https://www.inaturalist.org/observations/68112850	HUMAN_OBSERVATION	iNaturalist
Kalanchoe densiflora	-0.1975	-78.4356	Quito, Pichincha, Ecuador	Pichincha	Andean	1	9	2021	Wild	Casual	https://www.inaturalist.org/observations/86788383	HUMAN_OBSERVATION	iNaturalist
Kalanchoe densiflora	-0.197217	-78.4354	Cumbayá, Quito, Ecuador	Pichincha	Andean	25	4	2019	Wild	Casual	https://www.inaturalist.org/observations/76812510	HUMAN_OBSERVATION	iNaturalist
Kalanchoe densiflora	-0.196838	-78.4041	Tumbaco, Ecuador	Pichincha	Andean	18	7	2021	Wild	Naturalized	https://www.inaturalist.org/observations/82919580	HUMAN_OBSERVATION	iNaturalist
Kalanchoe densiflora	-0.196494	-78.4044	Urb Via del Rio, Quito 170184, Ecuador	Pichincha	Andean	3	7	2021	Wild	Naturalized	https://www.inaturalist.org/observations/75297051	HUMAN_OBSERVATION	iNaturalist
Kalanchoe densiflora	-0.193652	-78.3751	Distrito Metropolitano de Quito, Ecuador	Pichincha	Andean	18	7	2020	Wild	Naturalized	https://www.inaturalist.org/observations/84027277	HUMAN_OBSERVATION	iNaturalist
Kalanchoe densiflora	-0.193226	-78.3755	El Chaquiñan, Quito, Pichincha, EC	Pichincha	Andean	14	10	2018	Wild	Naturalized	https://www.inaturalist.org/observations/64204287	HUMAN_OBSERVATION	iNaturalist
Kalanchoe densiflora	-0.192633	-78.3763	Quito, EC-PI, EC	Pichincha	Andean	18	7	2020	Wild	Naturalized	https://www.inaturalist.org/observations/64269254	HUMAN_OBSERVATION	iNaturalist
Kalanchoe densiflora	-0.192421	-78.3765	Distrito Metropolitano de Quito, Ecuador	Pichincha	Andean	18	7	2020	Wild	Naturalized	https://www.inaturalist.org/observations/71306573	HUMAN_OBSERVATION	iNaturalist
Kalanchoe densiflora	-0.192327	-78.4815	Batan Alto, Quito, Ecuador	Pichincha	Andean	31	5	2021	Cultivated	Cultivated	https://www.inaturalist.org/observations/58312280	HUMAN_OBSERVATION	iNaturalist
Kalanchoe densiflora	-0.191456	-78.4851	Quito, Pichincha, Ecuador	Pichincha	Andean	8	12	2020	Cultivated	Cultivated	https://www.inaturalist.org/observations/50486167	HUMAN_OBSERVATION	iNaturalist
Kalanchoe densiflora	-0.190582	-78.4269	José Maria Vargas, 170901, Cumabaya, Quito, Ecuador	Pichincha	Andean	25	7	2018	Wild	Naturalized	https://www.inaturalist.org/observations/80960443	HUMAN_OBSERVATION	iNaturalist
Kalanchoe densiflora	-0.180653	-78.4678	Diego Noboa, 170515, Quito, Ecuador	Pichincha	Andean	28	1	2020	Wild	Uncertain (in the wild)	https://www.inaturalist.org/observations/65947497	HUMAN_OBSERVATION	iNaturalist
Kalanchoe densiflora	-0.180236	-78.4173	Francisco de Orellana, Quito, Pichincha, EC	Pichincha	Andean	29	9	2020	Wild	Casual	https://www.inaturalist.org/observations/31564404	HUMAN_OBSERVATION	iNaturalist
Kalanchoe densiflora	-0.180003	-78.4678	Quito	Pichincha	Andean	29	8	2021	Cultivated	Cultivated	https://www.inaturalist.org/observations/24730678	HUMAN_OBSERVATION	iNaturalist
Kalanchoe densiflora	-0.179613	-78.4713	Parque Metropolitano de Quito	Pichincha	Andean	9	2	2020	Wild	Uncertain (in the wild)	https://www.inaturalist.org/observations/38488666	HUMAN_OBSERVATION	iNaturalist
Kalanchoe densiflora	-0.179004	-78.4672	Quito, EC-PI, EC	Pichincha	Andean	12	6	2021	Wild	Naturalized	https://www.inaturalist.org/observations/24667683	HUMAN_OBSERVATION	iNaturalist
Kalanchoe densiflora	-0.178762	-78.4667	Bellavista, Quito, Ecuador	Pichincha	Andean	20	3	2021	Wild	Naturalized	http://pinzonesygorriones.blogspot.com.es/2014/05/flora-de-quito-i-li-flora-de-la.html	HUMAN_OBSERVATION
Kalanchoe densiflora	-0.177225	-78.4667	Parque Metropolitano Guanguiltagua, Quito, Pichincha, EC	Pichincha	Andean	6	4	2019	Wild	Casual	https://www.inaturalist.org/observations/89743498	HUMAN_OBSERVATION	iNaturalist
Kalanchoe densiflora	-0.176448	-78.4199	Quito, EC-PI, EC	Pichincha	Andean	30	4	2021	Wild	Uncertain (in the wild)	https://www.inaturalist.org/observations/57860381	HUMAN_OBSERVATION	iNaturalist
Kalanchoe densiflora	-0.174887	-78.3997	170184, Ecuador	Pichincha	Andean	24	7	2021	Uncertain	Uncertain	https://www.inaturalist.org/observations/70119639	HUMAN_OBSERVATION	iNaturalist
Kalanchoe densiflora	-0.174667	-78.3839	Quito, Ecuador	Pichincha	Andean	4	7	2020	Wild	Casual	https://www.inaturalist.org/observations/86095131	HUMAN_OBSERVATION	iNaturalist
Kalanchoe densiflora	-0.173879	-78.259	Checa (Chilpa), Ecuador	Pichincha	Andean	2	4	2021	Wild	Uncertain (in the wild)	https://www.inaturalist.org/observations/35598169	HUMAN_OBSERVATION	iNaturalist
Kalanchoe densiflora	-0.162258	-78.4931	Hidalgo de Pinto Quito Tenis Quito Pichincha, Quito 170104, Ecuador	Pichincha	Andean	3	5	2021	Wild	Casual	https://www.inaturalist.org/observations/43141875	HUMAN_OBSERVATION	iNaturalist
Kalanchoe densiflora	-0.155602	-78.3728	unnamed road, 170905, Puembo, Ecuador	Pichincha	Andean	11	11	2018	Wild	Casual	https://www.inaturalist.org/observations/36239482	HUMAN_OBSERVATION	iNaturalist	36239482
Kalanchoe densiflora	-0.154818	-78.4908	La Concepcion, Quito 170104, Ecuador	Pichincha	Andean	2	5	2021	Cultivated	Cultivated	https://www.inaturalist.org/observations/70344469	HUMAN_OBSERVATION	iNaturalist
Kalanchoe densiflora	-0.154818	-78.4908	La Concepcion, Quito 170104, Ecuador	Pichincha	Andean	2	5	2021	Cultivated	Cultivated	https://www.inaturalist.org/observations/76021096	HUMAN_OBSERVATION	iNaturalist
Kalanchoe densiflora	-0.143016	-78.454	E19a, Quito, Pichincha, EC	Pichincha	Andean	31	7	2021	Uncertain	Uncertain	https://www.inaturalist.org/observations/76021119	HUMAN_OBSERVATION	iNaturalist
Kalanchoe densiflora	-0.138346	-78.4815	California Bonanza, Quito 170138, Ecuador	Pichincha	Andean	5	4	2021	Wild	Casual	https://www.inaturalist.org/observations/90305254	HUMAN_OBSERVATION	iNaturalist
Kalanchoe densiflora	-0.133538	-78.3603	Tababela, Quito, Ecuador	Pichincha	Andean	15	10	2018	Uncertain	Uncertain	https://www.inaturalist.org/observations/90288126	HUMAN_OBSERVATION	iNaturalist
Kalanchoe densiflora	-0.121282	-78.2766	El Quinche, Ecuador	Pichincha	Andean	15	6	2021	Wild	Uncertain (in the wild)	https://www.inaturalist.org/observations/90288096	HUMAN_OBSERVATION	iNaturalist
Kalanchoe densiflora	-0.121282	78.2766	El Quinche, Ecuador	Pichincha	Andean	15	6	2021	Wild	Casual	https://www.inaturalist.org/observations/76218940	HUMAN_OBSERVATION	iNaturalist
Kalanchoe densiflora	-0.118739	-78.3657	Tababela, Quito, Ecuador	Pichincha	Andean	13	3	2021	Wild	Casual	https://www.inaturalist.org/observations/76234825	HUMAN_OBSERVATION	iNaturalist
Kalanchoe densiflora	-0.10541	-78.5133	El Condado	Pichincha	Andean	26	6	2020	Wild	Uncertain (in the wild)	https://www.inaturalist.org/observations/76289396	HUMAN_OBSERVATION	iNaturalist
Kalanchoe densiflora	-0.105278	-78.5081	Ricardo Descalzi del Castillo, Quito 170134, Ecuador	Pichincha	Andean	1	2	2019	Wild	Casual	https://www.inaturalist.org/observations/76392681	HUMAN_OBSERVATION	iNaturalist
Kalanchoe densiflora	-0.104879	-78.5072	El Condado, Quito 170134, Ecuador	Pichincha	Andean	22	5	2020	Uncertain	Uncertain	https://www.inaturalist.org/observations/76392702	HUMAN_OBSERVATION	iNaturalist
Kalanchoe densiflora	-0.103889	-78.4994	El Condado, Quito 170134, Ecuador	Pichincha	Andean	10	5	2020	Cultivated	Cultivated	https://www.inaturalist.org/observations/92984798	HUMAN_OBSERVATION	iNaturalist
Kalanchoe densiflora	-0.102974	-78.5114	Oe9, Quito, Pichincha, EC	Pichincha	Andean	1	12	2020	Cultivated	Cultivated	https://www.inaturalist.org/observations/59219453	HUMAN_OBSERVATION	iNaturalist
Kalanchoe densiflora	-0.101789	-78.4652	Bellavista de Carretas, Quito, Pichincha, Ecuador	Pichincha	Andean	17	9	2014	Wild	Casual	https://www.inaturalist.org/observations/83158868	HUMAN_OBSERVATION	iNaturalist
Kalanchoe densiflora	-0.0987806	-78.4348	Quito 170202, Ecuador	Pichincha	Andean	2	5	2021	Wild	Uncertain (in the wild)	https://www.inaturalist.org/observations/83170679	HUMAN_OBSERVATION	iNaturalist
Kalanchoe densiflora	-0.0880783	-78.4761	Avenida Jaime Roldós Aguilera & Francisco del Campo	Pichincha	Andean	3	5	2021	Cultivated	Cultivated	https://www.inaturalist.org/observations/76747922	HUMAN_OBSERVATION	iNaturalist
Kalanchoe densiflora	-0.0878675	-78.4403	Quito, EC-PI, EC	Pichincha	Andean	21	6	2020	Uncertain	Uncertain	https://www.inaturalist.org/observations/24686285	HUMAN_OBSERVATION	iNaturalist	24686285
Kalanchoe densiflora	-0.0744413	-78.3602	Guayllabamba, Quito, Ecuador	Pichincha	Andean	21	8	2021	Uncertain	Uncertain	https://www.inaturalist.org/observations/53553435	HUMAN_OBSERVATION	iNaturalist
Kalanchoe densiflora	-0.0741537	-78.478	Pusuqui Chico Bajo, Quito 170120, Ecuador	Pichincha	Andean	1	5	2021	Wild	Uncertain (in the wild)	https://www.inaturalist.org/observations/50444143	HUMAN_OBSERVATION	iNaturalist
Kalanchoe densiflora	-0.073679	-78.4775	Pusuqui Chico Bajo, Quito 170120, Ecuador	Pichincha	Andean	1	5	2021	Wild	Naturalized	https://www.inaturalist.org/observations/24829582	HUMAN_OBSERVATION	iNaturalist	24829582
Kalanchoe densiflora	-0.072114	-78.3572	Quito 170209, Ecuador	Pichincha	Andean	3	5	2019	Wild	Casual	https://www.inaturalist.org/observations/82781109	HUMAN_OBSERVATION	iNaturalist
Kalanchoe densiflora	-0.0712142	-78.3575	Quito, Pichincha, EC	Pichincha	Andean	30	4	2021	Uncertain	Uncertain	https://www.inaturalist.org/observations/75913339	HUMAN_OBSERVATION	iNaturalist
Kalanchoe densiflora	-0.070538	-78.3596	Jardin Zoológico de Guayllabamba, Rumichupa, 170203, Guayllabamba, Quito, EC	Pichincha	Andean	3	5	2019	Wild	Casual	https://www.inaturalist.org/observations/51985908	HUMAN_OBSERVATION	iNaturalist
Kalanchoe densiflora	-0.070498	-78.3597	Quito, EC-PI, EC	Pichincha	Andean	3	5	2019	Wild	Casual	https://www.inaturalist.org/observations/76712324	HUMAN_OBSERVATION	iNaturalist
Kalanchoe densiflora	-0.0634396	-78.4517	Ciudad Bicentenario	Pichincha	Andean	20	6	2021	Wild	Uncertain (in the wild)	https://www.inaturalist.org/observations/74905969	HUMAN_OBSERVATION	iNaturalist
Kalanchoe densiflora	-0.0611141	-78.3414	Quito, Quito, Pichincha, EC	Pichincha	Andean	23	2	2019	Uncertain	Uncertain	https://www.inaturalist.org/observations/66321986	HUMAN_OBSERVATION	iNaturalist
Kalanchoe densiflora	-0.0555179	-78.4594	Quito 170120, Ecuador	Pichincha	Andean	1	8	2020	Wild	Casual	https://www.inaturalist.org/observations/93411626	HUMAN_OBSERVATION	iNaturalist
Kalanchoe densiflora	-0.054	-78.454	Parroquia de Pomasqui:	Pichincha	Andean	8	5	2014	Wild	Naturalized	https://www.inaturalist.org/observations/22621461	HUMAN_OBSERVATION	iNaturalist
Kalanchoe densiflora	-0.0538605	-78.4565	Quito 170120, Ecuador	Pichincha	Andean	13	6	2021	Cultivated	Cultivated	https://www.inaturalist.org/observations/23513844	HUMAN_OBSERVATION	iNaturalist
Kalanchoe densiflora	-0.0526548	-78.4559	Manuel Cordova Galarza Y Sta. Teresa, Quito 170120, Ecuador	Pichincha	Andean	4	11	2020	Uncertain	Uncertain	https://www.inaturalist.org/observations/34920015	HUMAN_OBSERVATION	iNaturalist
Kalanchoe densiflora	-0.0526378	-78.4546	Quito 170120, Ecuador	Pichincha	Andean	15	6	2021	Cultivated	Cultivated	https://www.inaturalist.org/observations/64331616	HUMAN_OBSERVATION	iNaturalist
Kalanchoe densiflora	-0.0524194	-78.4549	Pomasqui, Quito, Ecuador	Pichincha	Andean	7	8	2021	Cultivated	Cultivated	https://floradelamitaddelmundo.wordpress.com/2019/07/04/kalanchoe-kalanchoe-densiflora-3/	HUMAN_OBSERVATION
Kalanchoe densiflora	-0.0523528	-78.4548	Pomasqui, Quito, Ecuador	Pichincha	Andean	7	8	2021	Cultivated	Cultivated	https://www.inaturalist.org/observations/20017221	HUMAN_OBSERVATION	iNaturalist
Kalanchoe densiflora	-0.0523444	-78.4548	Pomasqui, Quito, Ecuador	Pichincha	Andean	7	8	2021	Cultivated	Cultivated	https://www.inaturalist.org/observations/84256751	HUMAN_OBSERVATION	iNaturalist
Kalanchoe densiflora	-0.0494083	-78.2743	Santa Rosa de Cusubamba	Pichincha	Andean	9	11	2020	Uncertain	Uncertain	https://www.inaturalist.org/observations/89998726	HUMAN_OBSERVATION	iNaturalist
Kalanchoe densiflora	-0.0484946	-78.4556	Pomasqui, Quito, Ecuador	Pichincha	Andean	21	2	2021	Wild	Uncertain (in the wild)	https://www.inaturalist.org/observations/80676020	HUMAN_OBSERVATION	iNaturalist
Kalanchoe densiflora	-0.040092	-78.4549	Pomasqui, Quito, Ecuador	Pichincha	Andean	2	11	2019	Wild	Casual	https://www.inaturalist.org/observations/83676695	HUMAN_OBSERVATION	iNaturalist
Kalanchoe densiflora	-0.040092	-78.4549	Pomasqui, Quito, Ecuador	Pichincha	Andean	24	4	2020	Wild	Invasive	https://www.inaturalist.org/observations/67735213	HUMAN_OBSERVATION	iNaturalist
Kalanchoe densiflora	-0.040092	-78.4549	Pomasqui, Quito, Ecuador	Pichincha	Andean	9	11	2019	Cultivated	Cultivated	https://www.inaturalist.org/observations/64606419	HUMAN_OBSERVATION	iNaturalist
Kalanchoe densiflora	-0.040092	-78.4549	Pomasqui, Quito, Ecuador	Pichincha	Andean	30	4	2021	Wild	Uncertain (in the wild)	https://www.inaturalist.org/observations/64451875	HUMAN_OBSERVATION	iNaturalist
Kalanchoe densiflora	-0.040092	-78.4549	Pomasqui, Quito, Ecuador	Pichincha	Andean	30	4	2021	Wild	Casual	https://www.inaturalist.org/observations/76336332	HUMAN_OBSERVATION	iNaturalist
Kalanchoe densiflora	-0.040092	-78.4549	Pomasqui, Quito, Ecuador	Pichincha	Andean	1	5	2021	Cultivated	Cultivated	https://www.inaturalist.org/observations/76551342	HUMAN_OBSERVATION	iNaturalist
Kalanchoe densiflora	-0.040092	-78.4549	Pomasqui, Quito, Ecuador	Pichincha	Andean	1	5	2021	Cultivated	Cultivated	https://www.inaturalist.org/observations/92908640	HUMAN_OBSERVATION	iNaturalist
Kalanchoe densiflora	-0.040092	-78.4549	Pomasqui, Quito, Ecuador	Pichincha	Andean	1	5	2021	Cultivated	Cultivated	https://www.inaturalist.org/observations/86712839	HUMAN_OBSERVATION	iNaturalist
Kalanchoe densiflora	-0.0326539	-78.4498	Urb. Los Sauces, Quito, Ecuador	Pichincha	Andean	17	6	2021	Wild	Naturalized	https://www.inaturalist.org/observations/53441177	HUMAN_OBSERVATION	iNaturalist
Kalanchoe densiflora	-0.0306742	-78.4527	Manuel Cordova Galarza Y la Pampa, Quito, Ecuador	Pichincha	Andean	14	4	2021	Wild	Casual	https://www.inaturalist.org/observations/64548909	HUMAN_OBSERVATION	iNaturalist
Kalanchoe densiflora	-0.0296072	-78.4762	Volcán Casitagua	Pichincha	Andean	25	7	2020	Wild	Casual	https://www.inaturalist.org/observations/17543541	HUMAN_OBSERVATION	iNaturalist
Kalanchoe densiflora	-0.00475321	-78.4419	San Antonio, Ecuador	Pichincha	Andean	1	5	2021	Cultivated	Cultivated	https://www.inaturalist.org/observations/71532902	HUMAN_OBSERVATION	iNaturalist
Kalanchoe densiflora	-0.00474986	-78.4419	San Antonio, Ecuador	Pichincha	Andean	2	5	2021	Cultivated	Cultivated	https://www.inaturalist.org/observations/64584608	HUMAN_OBSERVATION	iNaturalist
Kalanchoe densiflora	-0.0039181	-78.4521	Redondel Mitad del Mundo, Quito, Ecuador	Pichincha	Andean	26	10	2019	Cultivated	Cultivated	https://www.inaturalist.org/observations/60926452	HUMAN_OBSERVATION	iNaturalist
Kalanchoe densiflora	-0.00219505	-78.4558	Mitad del Mundo	Pichincha	Andean	14	3	2021	Wild	Casual	https://www.inaturalist.org/observations/76595469	HUMAN_OBSERVATION	iNaturalist
Kalanchoe densiflora	-0.00215976	-78.3582	Pedro Moncayo, Pichincha, EC	Pichincha	Andean	31	7	2021	Wild	Uncertain (in the wild)	https://www.inaturalist.org/observations/87613928	HUMAN_OBSERVATION	iNaturalist
Kalanchoe densiflora	0.00053611	-78.5022	Reserva Geobotanica Pululahua, Quito, Pichincha, EC	Pichincha	Andean	3	11	2020	Wild	Casual	https://www.inaturalist.org/observations/81182436	HUMAN_OBSERVATION	iNaturalist
Kalanchoe densiflora	0.00199867	-78.4858	Hipódromo de CalacalÃ­ Quito, Ecuador	Pichincha	Andean	30	8	2020	Wild	Casual	https://www.inaturalist.org/observations/22199988	HUMAN_OBSERVATION	iNaturalist
Kalanchoe densiflora	0.007205	-78.4811	San Antonio, Ecuador	Pichincha	Andean	7	11	2020	Wild	Casual	https://www.inaturalist.org/observations/35897929	HUMAN_OBSERVATION	iNaturalist	35897929
Kalanchoe densiflora	0.007853	-78.4665	Manuel Cordova Galarza Y de Los Rosales (2), Quito, Ecuador	Pichincha	Andean	13	6	2021	Wild	Naturalized	https://www.inaturalist.org/observations/33687663	HUMAN_OBSERVATION	iNaturalist
Kalanchoe densiflora	0.00843655	-78.4687	Unnamed Road, Quito, Ecuador	Pichincha	Andean	7	11	2020	Wild	Casual	https://www.inaturalist.org/observations/36189055	HUMAN_OBSERVATION	iNaturalist	36189055
Kalanchoe densiflora	0.009722	-78.4714	Unnamed Road, Ecuador	Pichincha	Andean	26	11	2019	Wild	Uncertain (in the wild)	https://www.inaturalist.org/observations/38588534	HUMAN_OBSERVATION	iNaturalist	38588534
Kalanchoe densiflora	0.0127778	-78.4761	San Antonio, Ecuador	Pichincha	Andean	10	11	2020	Uncertain	Uncertain	https://www.inaturalist.org/observations/36689325	HUMAN_OBSERVATION	iNaturalist	36689325
Kalanchoe densiflora	0.016433	-78.478	Manuel Cordova Galarza (1), Quito, Ecuador	Pichincha	Andean	31	3	2021	Wild	Uncertain (in the wild)	https://www.inaturalist.org/observations/36128551	HUMAN_OBSERVATION	iNaturalist	36128551
Kalanchoe densiflora	0.017549	-78.4794	Caspigasi	Pichincha	Andean	3	11	2020	Wild	Casual	https://www.inaturalist.org/observations/64451410	HUMAN_OBSERVATION	iNaturalist
Kalanchoe densiflora	0.0179733	-78.4776	Manuel Cordova Galarza Y S2, Quito, Ecuador	Pichincha	Andean	21	6	2021	Cultivated	Cultivated	https://www.inaturalist.org/observations/83088293	HUMAN_OBSERVATION	iNaturalist
Kalanchoe densiflora	0.025089	-78.483	unnamed road, 170180, Calacali, Ecuador	Pichincha	Andean	9	2	2019	Wild	Naturalized	https://www.inaturalist.org/observations/85841905	HUMAN_OBSERVATION	iNaturalist
Kalanchoe densiflora	0.031195	-78.4853	unnamed road, 170180, Calacali, Ecuador	Pichincha	Andean	9	2	2019	Wild	Naturalized	https://www.inaturalist.org/observations/83399226	HUMAN_OBSERVATION	iNaturalist
Kalanchoe densiflora	0.037185	-78.1476	Cayambe, Ecuador	Pichincha	Andean	5	4	2021	Uncertain	Uncertain	https://www.inaturalist.org/observations/79846197	HUMAN_OBSERVATION	iNaturalist
Kalanchoe densiflora	0.0403667	-78.4827	Reserva Geobotánica Pululahua. Parroquia rural Calacalí, Quito, Ecuador	Pichincha	Andean	9	2	2019	Wild	Naturalized	https://www.inaturalist.org/observations/88222534	HUMAN_OBSERVATION	iNaturalist
Kalanchoe densiflora	0.0450273	-77.3319	Lumbaqui, Ecuador	Sucumbios	Amazonian	10	2	2021	Wild	Uncertain (in the wild)	https://www.inaturalist.org/observations/84635145	HUMAN_OBSERVATION	iNaturalist
Kalanchoe densiflora	0.050129	-78.4918	Calacali, Quito, Ecuador	Pichincha	Andean	9	2	2019	Wild	Naturalized	https://www.inaturalist.org/observations/84635176	HUMAN_OBSERVATION	iNaturalist
Kalanchoe densiflora	0.173056	-78.4089	San Jose de Minas, Ecuador	Pichincha	Andean	29	8	2021	Cultivated	Cultivated	https://www.inaturalist.org/observations/39218131	HUMAN_OBSERVATION	iNaturalist
Kalanchoe densiflora	0.35129	-78.1429	Colinas Del Sur CANANVALLE, Ibarra, Ecuador	Imbabura	Andean	26	5	2020	Wild	Uncertain (in the wild)	https://www.inaturalist.org/observations/83207679	HUMAN_OBSERVATION	iNaturalist
Kalanchoe densiflora	0.353213	-78.1067	Via Mirador San Miguel Arcangel, 100112, Ibarra, Imbabura, Ecuador	Imbabura	Andean	8	3	2018	Wild	Casual	https://www.inaturalist.org/observations/12796052	HUMAN_OBSERVATION	iNaturalist	12796052
Kalanchoe densiflora	0.354568	-78.0999	Via Olivo Alto, 100112, Ibarra, Imbabura, Ecuador	Imbabura	Andean	8	3	2018	Wild	Casual	https://www.inaturalist.org/observations/12795692	HUMAN_OBSERVATION	iNaturalist	12795692
Kalanchoe densiflora	0.521389	-77.8828	Cuesaca, Ecuador	Carchi	Andean	13	7	2020	Wild	Uncertain (in the wild)	https://www.inaturalist.org/observations/54489194	HUMAN_OBSERVATION	iNaturalist
Kalanchoe densiflora	0.534007	-77.8113	Montufar, Ecuador	Carchi	Andean	29	8	2020	Wild	Casual	https://www.inaturalist.org/observations/33226449	HUMAN_OBSERVATION	iNaturalist
Kalanchoe densiflora	0.801944	-77.7286	Tulcán, Ecuador	Carchi	Andean	24	9	2020	Cultivated	Cultivated	https://www.inaturalist.org/observations/24588491	HUMAN_OBSERVATION	iNaturalist	24588491
Kalanchoe eriophylla	-0.743353	-90.3197	Puerto Ayora, Isla Santa Cruz	Galapagos	Insular			2003	Cultivated	Cultivated		HUMAN_OBSERVATION
Kalanchoe fedtschenkoi	-2.842	-78.906	Plants cultivated in the garden of M. & S. Jaramillo at Chullabamba, 10 km N of Cuenca.	Azuay	Andean	10	10	1981	Cultivated	Cultivated	https://bndb.sisbioecuador.bio/bndb/collections/individual/index.php?occid=806255&clid=0	PRESERVED_SPECIMEN	CDF	17236
Kalanchoe fedtschenkoi	-0.858222	-91.0174	Finca de Gringo Housen y Susana Jaramillo (FI 061), ex. Ángel Freire Zurita.	Galapagos	Insular	6	6	2005	Cultivated	Cultivated	https://bndb.sisbioecuador.bio/bndb/collections/individual/index.php?occid=804348&clid=0	PRESERVED_SPECIMEN	CDF	15357
Kalanchoe fedtschenkoi	-0.743637	-90.3124	Puerto Ayora, Pelican Bay.	Galapagos	Insular	11	11	1985	Uncertain	Uncertain	https://www.inaturalist.org/observations/92907516	HUMAN_OBSERVATION	iNaturalist
Kalanchoe fedtschenkoi	-0.743288	-90.319	Inventario en el barrio Pampas Coloradas. Puerto Ayora.	Galapagos	Insular	3	6	2003	Cultivated	Cultivated	https://www.inaturalist.org/observations/46741626	HUMAN_OBSERVATION	iNaturalist
Kalanchoe fedtschenkoi	-0.723183	-78.577	Mulalo, Ecuador	Cotopaxi	Andean	28	8	2021	Cultivated	Cultivated	http://legacy.tropicos.org/Specimen/3009802	PRESERVED_SPECIMEN	MO	3009802
Kalanchoe fedtschenkoi	0.233263	-78.27	Otavalo, Ecuador	Imbabura	Andean	21	5	2020	Uncertain	Uncertain	https://bndb.sisbioecuador.bio/bndb/collections/individual/index.php?occid=798263&clid=0	PRESERVED_SPECIMEN	CDF	3817
Kalanchoe gastonis-bonnieri	-2.05142	-79.8863	Avenida León Febres Cordero Ribadeneyra, 091910, La Aurora, Ecuador	Guayas	Coastal	6	12	2020	Cultivated	Cultivated	https://www.inaturalist.org/observations/85715072	HUMAN_OBSERVATION	iNaturalist
Kalanchoe gastonis-bonnieri	-2.04311	-79.8901	Guayaquil, Guayas, EC	Guayas	Coastal	6	6	2021	Cultivated	Cultivated	https://www.inaturalist.org/observations/66204120	HUMAN_OBSERVATION	iNaturalist
Kalanchoe gastonis-bonnieri	-1.63985	-80.8225	Jipijapa, Manabi, EC	Manabi	Coastal	20	8	2021	Uncertain	Uncertain	https://www.inaturalist.org/observations/43687603	HUMAN_OBSERVATION	iNaturalist
Kalanchoe gastonis-bonnieri	-1.27575	-90.4879	Puerto Velasco Ibarra, Isla Floreana	Galapagos	Insular			2006	Cultivated	Cultivated		PRESERVED_SPECIMEN	CDS	9683
Kalanchoe gastonis-bonnieri	-0.990963	-77.8145	Av. Francisco de Orellana, Tena, Ecuador	Napo	Amazonian	27	4	2019	Cultivated	Cultivated		PRESERVED_SPECIMEN	CDS	56016
Kalanchoe gastonis-bonnieri	-0.986923	-77.8165	Parque Lineal , Tena, Ecuador	Napo	Amazonian	27	4	2019	Cultivated	Cultivated	https://www.inaturalist.org/observations/23487753	HUMAN_OBSERVATION	iNaturalist
Kalanchoe gastonis-bonnieri	-0.95605	-90.9642	Vivienda del barrio Colegio. Puerto Villamil.	Galapagos	Insular	15	12	2004	Cultivated	Cultivated		PRESERVED_SPECIMEN	CDS	17188
Kalanchoe gastonis-bonnieri	-0.931835	-90.9839	Galapagos Islands, Ecuador	Galapagos	Insular	29	5	2019	Wild	Naturalized	https://www.inaturalist.org/observations/26008383	HUMAN_OBSERVATION	iNaturalist	26008383
Kalanchoe gastonis-bonnieri	-0.912452	-89.5563	El Socavón	Galapagos	Insular	28	10	2006	Wild	Uncertain (in the wild)	https://www.inaturalist.org/observations/85924002	HUMAN_OBSERVATION	iNaturalist
Kalanchoe gastonis-bonnieri	-0.861777	-91.0082	Finca de Sara Rosero (FI 200), ex. desconocido.	Galapagos	Insular	3	6	2005	Cultivated	Cultivated	https://www.inaturalist.org/observations/91877127	HUMAN_OBSERVATION	iNaturalist
Kalanchoe gastonis-bonnieri	-0.743299	-90.3125	Edificio del Banco del Pacifico. Puerto Ayora.	Galapagos	Insular	24	10	1999	Cultivated	Cultivated	https://www.inaturalist.org/observations/23427884	HUMAN_OBSERVATION	iNaturalist
Kalanchoe gastonis-bonnieri	-0.735722	-90.312	Vivenda del barrio Scalesia. Pto. Ayora.	Galapagos	Insular	20	8	2002	Cultivated	Cultivated		HUMAN_OBSERVATION	Anne Guézou
Kalanchoe gastonis-bonnieri	-0.193206	-78.4272	Reservorio de Cumbaya, Quito 170902, Ecuador	Pichincha	Andean	26	11	2020	Cultivated	Cultivated	https://www.inaturalist.org/observations/65704682	HUMAN_OBSERVATION	iNaturalist
Kalanchoe gastonis-bonnieri	-0.18015	-78.4173	Benito Aguilar, Quito, Pichincha, EC	Pichincha	Andean	26	4	2020	Cultivated	Cultivated		PRESERVED_SPECIMEN	CDS	14220
Kalanchoe laetivirens	-2.24939	-80.5812	Tarqui, Ecuador	Santa Elena	Coastal	10	12	2020	Uncertain	Uncertain		PRESERVED_SPECIMEN	CDS	16652
Kalanchoe laetivirens	-0.961603	-80.7043	Colinas Rocafuerte, Manta, Ecuador	Manabi	Coastal	24	4	2020	Uncertain	Uncertain	https://www.inaturalist.org/observations/43199319	HUMAN_OBSERVATION	iNaturalist	43199319
Kalanchoe laxiflora	-4.03231	-79.2177	Loja, Ecuador	Loja	Andean	25	4	2020	Wild	Uncertain (in the wild)	https://www.inaturalist.org/observations/66418582	HUMAN_OBSERVATION	iNaturalist
Kalanchoe laxiflora	-4.03205	-79.2169	Loja, Ecuador	Loja	Andean	25	4	2020	Wild	Uncertain (in the wild)	https://www.inaturalist.org/observations/76990138	HUMAN_OBSERVATION	iNaturalist
Kalanchoe laxiflora	-4.03126	-79.2168	Loja, Ecuador	Loja	Andean	26	4	2020	Wild	Uncertain (in the wild)	https://www.inaturalist.org/observations/76328349	HUMAN_OBSERVATION	iNaturalist
Kalanchoe laxiflora	-4.02168	-79.1989	Loja, Ecuador	Loja	Coastal	4	5	2021	Wild	Uncertain (in the wild)	https://www.inaturalist.org/observations/7220105	HUMAN_OBSERVATION	iNaturalist
Kalanchoe laxiflora	-4.00885	-79.1949	Cuenca, Loja, Ecuador	Azuay	Andean	26	9	2020	Wild	Casual	https://www.inaturalist.org/observations/27122890	HUMAN_OBSERVATION	iNaturalist
Kalanchoe laxiflora	-4.00671	-79.1957	Gonzalez Suarez, Loja, EC	Loja	Coastal	3	5	2021	Wild	Uncertain (in the wild)	https://www.gbif.org/occurrence/1928913653	PRESERVED_SPECIMEN	NY	1528081
Kalanchoe laxiflora	-4.00628	-79.1955	Gonzalez Suarez, Loja, EC	Loja	Andean	9	1	2021	Wild	Naturalized	https://www.inaturalist.org/observations/79481968	HUMAN_OBSERVATION	iNaturalist
Kalanchoe laxiflora	-2.65805	-78.9628	Jerusalen, Ecuador	Canar	Andean	19	6	2021	Wild	Uncertain (in the wild)	https://www.inaturalist.org/observations/83300802	HUMAN_OBSERVATION	iNaturalist
Kalanchoe laxiflora	-2.26587	-78.9107	Chunchi, Ecuador	Chimborazo	Andean	2	2	2021	Wild	Casual	https://www.inaturalist.org/observations/83464231	HUMAN_OBSERVATION	iNaturalist
Kalanchoe laxiflora	-2	-78.6667	Junto a la gruta de la virgen de Guamo	Chimborazo	Andean	15	1	2003	Uncertain	Uncertain	https://www.inaturalist.org/observations/42082097	HUMAN_OBSERVATION	iNaturalist
Kalanchoe laxiflora	-1.65228	-79.0075	Chimbo, Bolivar, EC	Bolivar	Andean	1	5	2021	Wild	Naturalized	http://fieldguides.fieldmuseum.org/sites/default/files/rapid-color-guides-pdfs/214_Bosque_Jerusalen_1.pdf	HUMAN_OBSERVATION
Kalanchoe laxiflora	-1.65	-78.6667	Sector Santa Marianita propiedad del Sr. Ruiz	Chimborazo	Andean	23	1	2003	Cultivated	Cultivated	https://www.inaturalist.org/observations/79328634	HUMAN_OBSERVATION	iNaturalist
Kalanchoe laxiflora	-1.60749	-78.6314	Guano, Ecuador	Chimborazo	Andean	9	11	2020	Wild	Casual	https://www.inaturalist.org/observations/83611432	HUMAN_OBSERVATION	iNaturalist
Kalanchoe laxiflora	-1.54583	-78.5022	Parroquia Sn. Antonio de Bayushing. Bosque Seco Montano Bajo. Informantes: V. Avendaño	Chimborazo	Andean	3	8	1991	Wild	Uncertain (in the wild)	https://www.inaturalist.org/observations/83880387	HUMAN_OBSERVATION	iNaturalist
Kalanchoe laxiflora	-1.40222	-78.4188	Empresa Electrica, Ibarra, 010151, Baños de Agua Santa, Ecuador	Tungurahua	Andean	14	2	2019	Wild	Uncertain (in the wild)	https://www.inaturalist.org/observations/83832229	HUMAN_OBSERVATION	iNaturalist
Kalanchoe laxiflora	-1.3989	-78.422	Eloy Alfaro, Banos, Tungurahua, EC	Tungurahua	Andean	19	1	2020	Wild	Uncertain (in the wild)	https://www.inaturalist.org/observations/72645642	HUMAN_OBSERVATION	iNaturalist
Kalanchoe laxiflora	-1.39283	-78.4269	180253, Cadenillas, Ecuador	Tungurahua	Andean	12	10	2012	Wild	Naturalized	https://www.inaturalist.org/observations/37930016	HUMAN_OBSERVATION	iNaturalist	37930016
Kalanchoe laxiflora	-1.31987	-78.5104	Patate, Ecuador	Tungurahua	Andean	8	11	2020	Wild	Casual	https://portal.idigbio.org/portal/mediarecords/24d20ad9-fd96-4147-b447-3f30e4935a0e	PRESERVED_SPECIMEN	MO	L.1860781
Kalanchoe laxiflora	-1.31248	-78.5035	Patate, Ecuador	Tungurahua	Andean	23	7	2020	Wild	Casual	http://sweetgum.nybg.org/images3/3678/696/04107267.jpg	PRESERVED_SPECIMEN	MO	4107264
Kalanchoe laxiflora	-1.09902	-78.5881	Salcedo, Ecuador	Cotopaxi	Andean	25	10	2020	Wild	Uncertain (in the wild)	https://www.inaturalist.org/observations/72956832	HUMAN_OBSERVATION	iNaturalist
Kalanchoe laxiflora	-1.09782	-78.5881	Salcedo, Ecuador	Cotopaxi	Andean	25	10	2020	Wild	Uncertain (in the wild)	https://www.inaturalist.org/observations/78654599	HUMAN_OBSERVATION	iNaturalist
Kalanchoe laxiflora	-0.931556	-78.6059	Latacunga, Ecuador	Cotopaxi	Andean	17	2	2021	Wild	Uncertain (in the wild)	https://www.inaturalist.org/observations/42392648	HUMAN_OBSERVATION	iNaturalist
Kalanchoe laxiflora	-0.325625	-78.5042	Rio Platon, Quito, Pichincha, EC	Pichincha	Andean	20	12	2020	Wild	Uncertain (in the wild)	https://www.inaturalist.org/observations/79223561	HUMAN_OBSERVATION	iNaturalist
Kalanchoe laxiflora	-0.312892	-78.4805	Ent 1, Quito, Pichincha, EC	Pichincha	Andean	26	6	2020	Cultivated	Cultivated	https://www.inaturalist.org/observations/76311752	HUMAN_OBSERVATION	iNaturalist
Kalanchoe laxiflora	-0.251006	-78.4154	Distrito Metropolitano de Quito, Ecuador	Pichincha	Andean	30	4	2021	Wild	Invasive	https://www.inaturalist.org/observations/69028068	HUMAN_OBSERVATION	iNaturalist
Kalanchoe laxiflora	-0.250927	-78.4147	Distrito Metropolitano de Quito, Ecuador	Pichincha	Andean	26	7	2020	Wild	Uncertain (in the wild)	https://www.inaturalist.org/observations/64563666	HUMAN_OBSERVATION	iNaturalist
Kalanchoe laxiflora	-0.244238	-78.4057	Distrito Metropolitano de Quito, Ecuador	Pichincha	Andean	26	2	2020	Wild	Uncertain (in the wild)	https://www.inaturalist.org/observations/81392870	HUMAN_OBSERVATION	iNaturalist
Kalanchoe laxiflora	-0.243421	-78.4097	Distrito Metropolitano de Quito, Ecuador	Pichincha	Andean	30	4	2021	Wild	Invasive	https://www.inaturalist.org/observations/38227785	HUMAN_OBSERVATION	iNaturalist
Kalanchoe laxiflora	-0.243252	-78.4093	Distrito Metropolitano de Quito, Ecuador	Pichincha	Andean	30	4	2021	Wild	Invasive	https://www.inaturalist.org/observations/46397028	HUMAN_OBSERVATION	iNaturalist
Kalanchoe laxiflora	-0.242613	-78.4086	Distrito Metropolitano de Quito, Ecuador	Pichincha	Andean	30	4	2021	Wild	Invasive	https://www.inaturalist.org/observations/46397172	HUMAN_OBSERVATION	iNaturalist
Kalanchoe laxiflora	-0.242564	-78.4085	Distrito Metropolitano de Quito, Ecuador	Pichincha	Andean	30	4	2021	Wild	Invasive	https://www.inaturalist.org/observations/46806630	HUMAN_OBSERVATION	iNaturalist
Kalanchoe laxiflora	-0.242509	-78.4084	Distrito Metropolitano de Quito, Ecuador	Pichincha	Andean	30	4	2021	Wild	Invasive	https://www.inaturalist.org/observations/73057001	HUMAN_OBSERVATION	iNaturalist
Kalanchoe laxiflora	-0.242479	-78.4084	Via al Ilalo, 170184, Tumbaco, Ecuador	Pichincha	Andean	1	5	2020	Wild	Uncertain (in the wild)	https://www.inaturalist.org/observations/60850214	HUMAN_OBSERVATION	iNaturalist
Kalanchoe laxiflora	-0.241345	-78.4079	Distrito Metropolitano de Quito, Ecuador	Pichincha	Andean	30	4	2021	Wild	Invasive	https://www.inaturalist.org/observations/80358055	HUMAN_OBSERVATION	iNaturalist
Kalanchoe laxiflora	-0.24125	-78.4079	Distrito Metropolitano de Quito, Ecuador	Pichincha	Andean	26	7	2020	Wild	Casual	https://www.inaturalist.org/observations/93107837	HUMAN_OBSERVATION	iNaturalist
Kalanchoe laxiflora	-0.240596	-78.4071	Distrito Metropolitano de Quito, Ecuador	Pichincha	Andean	1	5	2020	Wild	Uncertain (in the wild)	https://www.inaturalist.org/observations/84120783	HUMAN_OBSERVATION	iNaturalist
Kalanchoe laxiflora	-0.240328	-78.4077	Distrito Metropolitano de Quito, Ecuador	Pichincha	Andean	30	4	2021	Wild	Invasive	https://www.inaturalist.org/observations/71455218	HUMAN_OBSERVATION	iNaturalist
Kalanchoe laxiflora	-0.239444	-78.4072	170184, Ecuador	Pichincha	Andean	30	4	2021	Wild	Invasive	https://www.inaturalist.org/observations/77340180	HUMAN_OBSERVATION	iNaturalist
Kalanchoe laxiflora	-0.239319	-78.4073	Distrito Metropolitano de Quito, Ecuador	Pichincha	Andean	26	7	2020	Wild	Casual	https://www.inaturalist.org/observations/77340186	HUMAN_OBSERVATION	iNaturalist
Kalanchoe laxiflora	-0.233889	-78.4024	Tumbaco, Ecuador	Pichincha	Andean	18	2	2019	Wild	Naturalized	https://www.inaturalist.org/observations/77298322	HUMAN_OBSERVATION	iNaturalist
Kalanchoe laxiflora	-0.232026	-78.337	Pifo, Quito, Ecuador	Pichincha	Andean	3	11	2019	Wild	Casual	https://www.inaturalist.org/observations/77261718	HUMAN_OBSERVATION	iNaturalist
Kalanchoe laxiflora	-0.22318	-78.4267	Zoológico de guayllabamba	Pichincha	Andean	3	5	2019	Wild	Casual	https://www.inaturalist.org/observations/93110083	HUMAN_OBSERVATION	iNaturalist
Kalanchoe laxiflora	-0.220247	-78.4887	La Vicentina, Quito, Ecuador	Pichincha	Andean	30	4	2021	Wild	Uncertain (in the wild)	https://www.inaturalist.org/observations/70832302	HUMAN_OBSERVATION	iNaturalist
Kalanchoe laxiflora	-0.220215	-78.4888	La Vicentina, Quito, Ecuador	Pichincha	Andean	30	4	2021	Wild	Uncertain (in the wild)	https://www.inaturalist.org/observations/70832289	HUMAN_OBSERVATION	iNaturalist
Kalanchoe laxiflora	-0.197913	-78.4568	Itchimbia, Quito, Ecuador	Pichincha	Andean	30	4	2021	Cultivated	Cultivated	https://www.inaturalist.org/observations/70829651	HUMAN_OBSERVATION	iNaturalist
Kalanchoe laxiflora	-0.196993	-78.4708	Guápulo, Quito, Ecuador	Pichincha	Andean	2	4	2021	Wild	Naturalized	https://www.inaturalist.org/observations/92196972	HUMAN_OBSERVATION	iNaturalist
Kalanchoe laxiflora	-0.196862	-78.4727	Guápulo Park	Pichincha	Andean	24	1	2021	Wild	Naturalized	https://www.inaturalist.org/observations/69190762	HUMAN_OBSERVATION	iNaturalist
Kalanchoe laxiflora	-0.195231	-78.375	Distrito Metropolitano de Quito, Ecuador	Pichincha	Andean	6	2	2021	Wild	Invasive	https://www.inaturalist.org/observations/69190711	HUMAN_OBSERVATION	iNaturalist
Kalanchoe laxiflora	-0.193536	-78.3761	Distrito Metropolitano de Quito, Ecuador	Pichincha	Andean	6	2	2021	Wild	Invasive	https://www.inaturalist.org/observations/75963011	HUMAN_OBSERVATION	iNaturalist
Kalanchoe laxiflora	-0.193073	-78.3736	Quito, Ecuador	Pichincha	Andean	6	2	2021	Wild	Invasive	https://www.inaturalist.org/observations/76014832	HUMAN_OBSERVATION	iNaturalist
Kalanchoe laxiflora	-0.192844	-78.3737	Quito, Ecuador	Pichincha	Andean	18	7	2020	Wild	Casual	https://www.inaturalist.org/observations/76020172	HUMAN_OBSERVATION	iNaturalist
Kalanchoe laxiflora	-0.192633	-78.3763	Quito, EC-PI, EC	Pichincha	Andean	18	7	2020	Wild	Uncertain (in the wild)	https://www.inaturalist.org/observations/76020197	HUMAN_OBSERVATION	iNaturalist
Kalanchoe laxiflora	-0.192633	-78.3763	Quito, EC-PI, EC	Pichincha	Andean	18	7	2020	Wild	Uncertain (in the wild)	https://www.inaturalist.org/observations/76020207	HUMAN_OBSERVATION	iNaturalist
Kalanchoe laxiflora	-0.192633	-78.3763	Quito, EC-PI, EC	Pichincha	Andean	18	7	2020	Wild	Uncertain (in the wild)	https://www.inaturalist.org/observations/76024426	HUMAN_OBSERVATION	iNaturalist
Kalanchoe laxiflora	-0.192408	-78.4675	Bellavista Alta, Quito, Ecuador	Pichincha	Andean	13	4	2020	Wild	Naturalized	https://www.inaturalist.org/observations/76138950	HUMAN_OBSERVATION	iNaturalist
Kalanchoe laxiflora	-0.192352	-78.374	Quito, Ecuador	Pichincha	Andean	6	2	2021	Wild	Invasive	https://www.inaturalist.org/observations/76334087	HUMAN_OBSERVATION	iNaturalist
Kalanchoe laxiflora	-0.19207	-78.4738	Playa Alta y Baja, Quito, Ecuador	Pichincha	Andean	6	4	2021	Wild	Uncertain (in the wild)	https://www.inaturalist.org/observations/44536734	HUMAN_OBSERVATION	iNaturalist	44536734
Kalanchoe laxiflora	-0.190914	-78.4626	Museo Oswaldo Guayasamín, Mariano Calvache, 170504, Quito, Ecuador	Pichincha	Andean	28	4	2020	Wild	Uncertain (in the wild)	https://www.inaturalist.org/observations/39258711	HUMAN_OBSERVATION	iNaturalist
Kalanchoe laxiflora	-0.190462	-78.3744	El Chaquiñan, Quito, Pichincha, EC	Pichincha	Andean	14	10	2018	Wild	Invasive	https://www.inaturalist.org/observations/54486238	HUMAN_OBSERVATION	iNaturalist
Kalanchoe laxiflora	-0.189089	-78.3742	Quito, EC-PI, EC	Pichincha	Andean	14	10	2018	Wild	Invasive	https://www.inaturalist.org/observations/64635696	HUMAN_OBSERVATION	iNaturalist
Kalanchoe laxiflora	-0.188488	-78.3742	Quito, Ecuador	Pichincha	Andean	18	7	2020	Wild	Casual	https://www.inaturalist.org/observations/54485767	HUMAN_OBSERVATION	iNaturalist
Kalanchoe laxiflora	-0.187077	-78.3742	Quito, Ecuador	Pichincha	Andean	6	2	2021	Wild	Invasive	https://www.inaturalist.org/observations/54485823	HUMAN_OBSERVATION	iNaturalist
Kalanchoe laxiflora	-0.187077	-78.3742	Quito, Ecuador	Pichincha	Andean	6	2	2021	Wild	Invasive	https://www.inaturalist.org/observations/80408003	HUMAN_OBSERVATION	iNaturalist
Kalanchoe laxiflora	-0.186902	-78.3743	Quito, Ecuador	Pichincha	Andean	6	2	2021	Wild	Invasive	https://www.inaturalist.org/observations/92863893	HUMAN_OBSERVATION	iNaturalist
Kalanchoe laxiflora	-0.185789	-78.3742	Quito, Ecuador	Pichincha	Andean	6	2	2021	Wild	Invasive	https://www.inaturalist.org/observations/77154149	HUMAN_OBSERVATION	iNaturalist
Kalanchoe laxiflora	-0.18393	-78.374	Quito, Ecuador	Pichincha	Andean	6	2	2021	Wild	Invasive	https://www.inaturalist.org/observations/9189737	HUMAN_OBSERVATION	iNaturalist
Kalanchoe laxiflora	-0.180345	-78.3828	El Chaquiñan, Ecuador	Pichincha	Andean	2	2	2019	Wild	Invasive	https://www.inaturalist.org/observations/80192286	HUMAN_OBSERVATION	iNaturalist
Kalanchoe laxiflora	-0.180003	-78.4678	Quito	Pichincha	Andean	29	8	2021	Uncertain	Uncertain	https://www.inaturalist.org/observations/83039174	HUMAN_OBSERVATION	iNaturalist
Kalanchoe laxiflora	-0.178258	-78.4301	Quito, EC-PI, EC	Pichincha	Andean	2	5	2021	Wild	Uncertain (in the wild)	https://www.inaturalist.org/observations/20044426	HUMAN_OBSERVATION	iNaturalist
Kalanchoe laxiflora	-0.177158	-78.4666	Quito, Ecuador	Pichincha	Andean	20	3	2021	Wild	Uncertain (in the wild)	https://www.inaturalist.org/observations/20039692	HUMAN_OBSERVATION	iNaturalist
Kalanchoe laxiflora	-0.17707	-78.3833	170179, Ecuador	Pichincha	Andean	3	5	2021	Wild	Naturalized	https://www.inaturalist.org/observations/17513643	HUMAN_OBSERVATION	iNaturalist
Kalanchoe laxiflora	-0.176711	-78.3835	El Chaquiñan, 170905, Tumbaco, Ecuador	Pichincha	Andean	2	2	2019	Wild	Invasive	https://www.inaturalist.org/observations/36189051	HUMAN_OBSERVATION	iNaturalist	36189051
Kalanchoe laxiflora	-0.17601	-78.3834	Quito, Ecuador	Pichincha	Andean	4	7	2020	Wild	Naturalized	https://www.inaturalist.org/observations/83203621	HUMAN_OBSERVATION	iNaturalist
Kalanchoe laxiflora	-0.175	-78.3683	Quebrada del Chiche. A 6 km de Tumbaco.	Pichincha	Andean	12	12	2004	Wild	Naturalized	https://www.inaturalist.org/observations/61737545	HUMAN_OBSERVATION	iNaturalist
Kalanchoe laxiflora	-0.174416	-78.3852	Quito, Ecuador	Pichincha	Andean	4	7	2020	Wild	Naturalized	https://www.inaturalist.org/observations/21085397	HUMAN_OBSERVATION	iNaturalist
Kalanchoe laxiflora	-0.174416	-78.3852	Quito, Ecuador	Pichincha	Andean	4	7	2020	Wild	Naturalized	https://www.inaturalist.org/observations/51016418	HUMAN_OBSERVATION	iNaturalist
Kalanchoe laxiflora	-0.174322	-78.3847	Quito, Ecuador	Pichincha	Andean	4	7	2020	Wild	Naturalized	https://www.inaturalist.org/observations/35837563	HUMAN_OBSERVATION	iNaturalist	35837563
Kalanchoe laxiflora	-0.169217	-78.5013	A Pesantes G, Quito 170147, Ecuador	Pichincha	Andean	15	5	2021	Wild	Uncertain (in the wild)	https://www.inaturalist.org/observations/77163462	HUMAN_OBSERVATION	iNaturalist
Kalanchoe laxiflora	-0.164894	-78.459	El Batán, Quito, Ecuador	Pichincha	Andean	11	6	2021	Wild	Naturalized	https://www.inaturalist.org/observations/68291349	HUMAN_OBSERVATION	iNaturalist
Kalanchoe laxiflora	-0.164377	-78.2965	Quito, Pichincha, EC	Pichincha	Andean	16	4	2021	Wild	Uncertain (in the wild)	https://www.inaturalist.org/observations/64523639	HUMAN_OBSERVATION	iNaturalist
Kalanchoe laxiflora	-0.164292	-78.4574	El Batán, Quito, Ecuador	Pichincha	Andean	24	5	2021	Wild	Uncertain (in the wild)	https://www.inaturalist.org/observations/68561275	HUMAN_OBSERVATION	iNaturalist
Kalanchoe laxiflora	-0.160517	-78.4549	E19a Leonardo Tejada, Quito, Pichincha, EC	Pichincha	Andean	24	5	2021	Wild	Naturalized	https://www.inaturalist.org/observations/73529548	HUMAN_OBSERVATION	iNaturalist
Kalanchoe laxiflora	-0.160099	-78.3475	Tababela, Quito, Ecuador	Pichincha	Andean	13	3	2021	Wild	Naturalized	https://www.inaturalist.org/observations/76004945	HUMAN_OBSERVATION	iNaturalist
Kalanchoe laxiflora	-0.159569	-78.3069	Yaruquí Ecuador	Pichincha	Andean	3	4	2021	Wild	Naturalized	https://www.inaturalist.org/observations/24522256	HUMAN_OBSERVATION	iNaturalist	24522256
Kalanchoe laxiflora	-0.159083	-78.4501	Covales, Quito 170124, Ecuador	Pichincha	Andean	28	3	2021	Wild	Naturalized	https://www.inaturalist.org/observations/40098141	HUMAN_OBSERVATION	iNaturalist
Kalanchoe laxiflora	-0.142141	-78.3986	Cocotog, Quito, Ecuador	Pichincha	Andean	8	11	2020	Wild	Casual	https://www.inaturalist.org/observations/24611690	HUMAN_OBSERVATION	iNaturalist
Kalanchoe laxiflora	-0.140472	-78.3574	Quito, EC-PI, EC	Pichincha	Andean	10	3	2020	Wild	Casual	https://www.inaturalist.org/observations/58083520	HUMAN_OBSERVATION	iNaturalist
Kalanchoe laxiflora	-0.139072	-78.4499	Quito, Pichincha, EC	Pichincha	Andean	25	3	2021	Wild	Uncertain (in the wild)	https://www.inaturalist.org/observations/12795493	HUMAN_OBSERVATION	iNaturalist
Kalanchoe laxiflora	-0.136766	-78.3528	Tababela, Quito, Ecuador	Pichincha	Andean	1	2	2020	Wild	Naturalized	https://www.inaturalist.org/observations/66298081	HUMAN_OBSERVATION	iNaturalist
Kalanchoe laxiflora	-0.136754	-78.3526	Tababela, Quito, Ecuador	Pichincha	Andean	1	2	2020	Wild	Uncertain (in the wild)	https://www.inaturalist.org/observations/9193474	HUMAN_OBSERVATION	iNaturalist
Kalanchoe laxiflora	-0.136749	-78.3528	Corredor Alpachaca, 170907, Tababela, Ecuador	Pichincha	Andean	1	2	2020	Wild	Uncertain (in the wild)	https://www.inaturalist.org/observations/75877638	HUMAN_OBSERVATION	iNaturalist
Kalanchoe laxiflora	-0.136732	-78.3528	Tababela, Quito, Ecuador	Pichincha	Andean	1	2	2020	Wild	Uncertain (in the wild)	https://www.inaturalist.org/observations/24507586	HUMAN_OBSERVATION	iNaturalist	24507586
Kalanchoe laxiflora	-0.136625	-78.3529	Tababela, Quito, Ecuador	Pichincha	Andean	1	2	2020	Wild	Uncertain (in the wild)	https://www.inaturalist.org/observations/24829537	HUMAN_OBSERVATION	iNaturalist
Kalanchoe laxiflora	-0.121613	-78.2763	El Quinche, Ecuador	Pichincha	Andean	15	6	2021	Wild	Casual	https://www.inaturalist.org/observations/83855150	HUMAN_OBSERVATION	iNaturalist
Kalanchoe laxiflora	-0.121274	-78.2745	Quito, EC-PI, EC	Pichincha	Andean	15	6	2021	Wild	Uncertain (in the wild)	https://www.inaturalist.org/observations/64559786	HUMAN_OBSERVATION	iNaturalist
Kalanchoe laxiflora	-0.118739	-78.3657	Tababela, Quito, Ecuador	Pichincha	Andean	13	3	2021	Wild	Naturalized	https://www.inaturalist.org/observations/64135000	HUMAN_OBSERVATION	iNaturalist
Kalanchoe laxiflora	-0.108313	-78.3663	Tababela, Quito, Ecuador	Pichincha	Andean	13	3	2021	Wild	Naturalized	https://www.inaturalist.org/observations/70673340	HUMAN_OBSERVATION	iNaturalist
Kalanchoe laxiflora	-0.108313	-78.3663	Tababela, Quito, Ecuador	Pichincha	Andean	13	3	2021	Wild	Naturalized	https://www.inaturalist.org/observations/90670899	HUMAN_OBSERVATION	iNaturalist
Kalanchoe laxiflora	-0.10755	-78.5092	Oe8-A, Quito, Pichincha, EC	Pichincha	Andean	10	4	2021	Wild	Uncertain (in the wild)	https://drive.google.com/file/d/1_ap9guXlmwbR-LhmaX6xYPy12QdDYTax/view	PRESERVED_SPECIMEN	QCNE	180255
Kalanchoe laxiflora	-0.103304	-78.3664	Tababela, Quito, Ecuador	Pichincha	Andean	13	3	2021	Wild	Naturalized	https://www.inaturalist.org/observations/77168366	HUMAN_OBSERVATION	iNaturalist
Kalanchoe laxiflora	-0.100556	-78.509	San Enrique de Velasco, Quito 170134, Ecuador	Pichincha	Andean	11	3	2021	Wild	Uncertain (in the wild)	https://www.inaturalist.org/observations/76993246	HUMAN_OBSERVATION	iNaturalist
Kalanchoe laxiflora	-0.0973467	-78.2897	Parque La Esperanza	Pichincha	Andean	18	6	2021	Wild	Uncertain (in the wild)	https://www.inaturalist.org/observations/76993733	HUMAN_OBSERVATION	iNaturalist
Kalanchoe laxiflora	-0.093593	-78.5317	Quito 170134, Ecuador	Pichincha	Andean	1	5	2021	Wild	Casual	https://www.inaturalist.org/observations/75931037	HUMAN_OBSERVATION	iNaturalist
Kalanchoe laxiflora	-0.0891371	-78.2903	Ascazubi	Pichincha	Andean	16	6	2021	Wild	Uncertain (in the wild)	https://www.inaturalist.org/observations/75931032	HUMAN_OBSERVATION	iNaturalist
Kalanchoe laxiflora	-0.0891371	-78.2903	Ascazubi	Pichincha	Andean	16	6	2021	Wild	Uncertain (in the wild)	https://www.inaturalist.org/observations/45792969	HUMAN_OBSERVATION	iNaturalist
Kalanchoe laxiflora	-0.0827505	-78.4573	Quito, EC-PI, EC	Pichincha	Andean	16	2	2021	Wild	Naturalized	https://www.inaturalist.org/observations/38405818	HUMAN_OBSERVATION	iNaturalist	38405818
Kalanchoe laxiflora	-0.0796096	-78.5303	Distrito Metropolitano de Quito, Ecuador	Pichincha	Andean	22	8	2021	Wild	Uncertain (in the wild)	https://www.inaturalist.org/observations/70289678	HUMAN_OBSERVATION	iNaturalist
Kalanchoe laxiflora	-0.0782825	-78.464	N8, Quito, Pichincha, EC	Pichincha	Andean	7	5	2021	Wild	Uncertain (in the wild)	https://www.inaturalist.org/observations/77117912	HUMAN_OBSERVATION	iNaturalist
Kalanchoe laxiflora	-0.0766042	-78.4738	La Josefina	Pichincha	Andean	3	5	2021	Wild	Uncertain (in the wild)	https://www.inaturalist.org/observations/43498824	HUMAN_OBSERVATION	iNaturalist	43498824
Kalanchoe laxiflora	-0.0766029	-78.4697	Localización: -0,076603 -78,469720	Pichincha	Andean	3	5	2021	Wild	Uncertain (in the wild)	https://www.inaturalist.org/observations/43501758	HUMAN_OBSERVATION	iNaturalist
Kalanchoe laxiflora	-0.0763805	-78.4755	La Josefina, Quito 170120, Ecuador	Pichincha	Andean	3	5	2021	Wild	Naturalized	https://www.inaturalist.org/observations/44008522	HUMAN_OBSERVATION	iNaturalist
Kalanchoe laxiflora	-0.0763805	-78.4755	La Josefina, Quito 170120, Ecuador	Pichincha	Andean	3	5	2021	Wild	Naturalized	https://www.inaturalist.org/observations/70289163	HUMAN_OBSERVATION	iNaturalist
Kalanchoe laxiflora	-0.0763222	-78.4757	Oe2, Quito, Pichincha, EC	Pichincha	Andean	8	2	2020	Wild	Naturalized	https://www.inaturalist.org/observations/84134940	HUMAN_OBSERVATION	iNaturalist
Kalanchoe laxiflora	-0.0763083	-78.4756	Oe2, Quito, Pichincha, EC	Pichincha	Andean	3	5	2021	Wild	Casual	https://www.inaturalist.org/observations/72371101	HUMAN_OBSERVATION	iNaturalist
Kalanchoe laxiflora	-0.0705767	-78.3589	Guayllabamba, Quito, Ecuador	Pichincha	Andean	3	5	2019	Wild	Casual	https://www.inaturalist.org/observations/64043745	HUMAN_OBSERVATION	iNaturalist
Kalanchoe laxiflora	-0.070556	-78.3589	Guayllabamba, Quito, Ecuador	Pichincha	Andean	3	5	2019	Wild	Naturalized	https://www.inaturalist.org/observations/82760410	HUMAN_OBSERVATION	iNaturalist
Kalanchoe laxiflora	-0.0705556	-78.3581	Via El Quinche - Guayllabamba 93, Quito 170209, Ecuador	Pichincha	Andean	3	5	2019	Wild	Casual	https://www.inaturalist.org/observations/64480519	HUMAN_OBSERVATION	iNaturalist
Kalanchoe laxiflora	-0.0705382	-78.3585	Jardin Zoológico de Guayllabamba, Rumichupa, 170203, Guayllabamba, Ecuador	Pichincha	Andean	3	5	2019	Wild	Casual	https://www.inaturalist.org/observations/84932137	HUMAN_OBSERVATION	iNaturalist
Kalanchoe laxiflora	-0.0704917	-78.362	Guayllabamba, Quito, Ecuador	Pichincha	Andean	16	3	2020	Wild	Casual	https://www.inaturalist.org/observations/72962657	HUMAN_OBSERVATION	iNaturalist
Kalanchoe laxiflora	-0.070375	-78.3585	Quito, Pichincha, EC	Pichincha	Andean	5	3	2021	Wild	Uncertain (in the wild)	https://www.inaturalist.org/observations/27105980	HUMAN_OBSERVATION	iNaturalist
Kalanchoe laxiflora	-0.070372	-78.3586	Jardin Zoológico de Guayllabamba, Puruhuantag, 170203, Guayllabamba, Ecuador	Pichincha	Andean	3	5	2019	Wild	Naturalized	https://www.inaturalist.org/observations/91502871	HUMAN_OBSERVATION	iNaturalist
Kalanchoe laxiflora	-0.070344	-78.3585	Quito, EC-PI, EC	Pichincha	Andean	3	5	2019	Wild	Naturalized	https://www.inaturalist.org/observations/91502872	HUMAN_OBSERVATION	iNaturalist
Kalanchoe laxiflora	-0.0660735	-78.3627	Guayllabamba, Quito, Ecuador	Pichincha	Andean	30	4	2021	Wild	Casual	https://www.inaturalist.org/observations/90083980	HUMAN_OBSERVATION	iNaturalist
Kalanchoe laxiflora	-0.0592556	-78.4457	Quito 170205, Ecuador	Pichincha	Andean	23	11	2020	Wild	Casual	https://www.inaturalist.org/observations/64451485	HUMAN_OBSERVATION	iNaturalist
Kalanchoe laxiflora	-0.0576222	-78.3113	Quito, Ecuador	Pichincha	Andean	28	3	2021	Wild	Naturalized	https://www.inaturalist.org/observations/44120897	HUMAN_OBSERVATION	iNaturalist
Kalanchoe laxiflora	-0.0523862	-78.3256	Quito, Pichincha, EC	Pichincha	Andean	5	6	2021	Wild	Casual	https://www.inaturalist.org/observations/77734460	HUMAN_OBSERVATION	iNaturalist
Kalanchoe laxiflora	-0.0516667	-78.4547	Quito 170120, Ecuador	Pichincha	Andean	4	11	2020	Wild	Uncertain (in the wild)	https://www.inaturalist.org/observations/88245678	HUMAN_OBSERVATION	iNaturalist
Kalanchoe laxiflora	-0.0454472	-78.315	Quito, Pichincha, EC	Pichincha	Andean	16	3	2021	Wild	Naturalized	https://www.inaturalist.org/observations/70500813	HUMAN_OBSERVATION	iNaturalist
Kalanchoe laxiflora	-0.0447075	-78.4601	Pomasqui, Quito, Ecuador	Pichincha	Andean	9	6	2010	Uncertain	Uncertain	https://www.inaturalist.org/observations/77000198	HUMAN_OBSERVATION	iNaturalist
Kalanchoe laxiflora	-0.0416207	-78.4483	Quito, Pichincha, Ecuador	Pichincha	Andean	11	2	2021	Wild	Casual	https://www.inaturalist.org/observations/38503509	HUMAN_OBSERVATION	iNaturalist
Kalanchoe laxiflora	-0.040092	-78.4549	Pomasqui, Quito, Ecuador	Pichincha	Andean	30	4	2021	Wild	Casual	https://www.inaturalist.org/observations/73558929	HUMAN_OBSERVATION	iNaturalist
Kalanchoe laxiflora	-0.0394261	-78.4722	Casitagua	Pichincha	Andean	4	4	2021	Wild	Naturalized	https://www.inaturalist.org/observations/64294657	HUMAN_OBSERVATION	iNaturalist
Kalanchoe laxiflora	-0.0386711	-78.4577	Pomasqui, Quito, Ecuador	Pichincha	Andean	13	6	2021	Wild	Naturalized	https://www.inaturalist.org/observations/64295434	HUMAN_OBSERVATION	iNaturalist
Kalanchoe laxiflora	-0.0281131	-78.336	Pedro Moncayo, Ecuador	Pichincha	Andean	6	9	2020	Wild	Casual	https://www.inaturalist.org/observations/64302338	HUMAN_OBSERVATION	iNaturalist
Kalanchoe laxiflora	-0.0238119	-78.4499	Pomasqui, Quito, Ecuador	Pichincha	Andean	16	7	2021	Wild	Invasive	https://www.inaturalist.org/observations/68897878	HUMAN_OBSERVATION	iNaturalist
Kalanchoe laxiflora	-0.0159645	-78.6809	Cayambe, Ecuador	Pichincha	Andean	17	3	2015	Wild	Casual	https://www.inaturalist.org/observations/38737800	HUMAN_OBSERVATION	iNaturalist
Kalanchoe laxiflora	-0.0155317	-78.4693	Quito, EC-PI, EC	Pichincha	Andean	1	8	2020	Wild	Casual	https://www.inaturalist.org/observations/83567040	HUMAN_OBSERVATION	iNaturalist
Kalanchoe laxiflora	-0.01	-78.4567	San Antonio, Ecuador	Pichincha	Andean	5	11	2020	Uncertain	Uncertain	https://www.inaturalist.org/observations/21426019	HUMAN_OBSERVATION	iNaturalist
Kalanchoe laxiflora	-0.00788817	-78.463	Quito, EC-PI, EC	Pichincha	Andean	1	8	2020	Wild	Casual	https://www.inaturalist.org/observations/12795480	HUMAN_OBSERVATION	iNaturalist
Kalanchoe laxiflora	-0.007	-78.396	Bosque Protector Jerusalén, Via Pisque Puellaro, Malchingui, Ecuador	Pichincha	Andean		3	2009	Wild	Uncertain (in the wild)	https://drive.google.com/drive/folders/1EKrgoZm6muwc7ws5yWgQeVNSRM4u8L4k	PRESERVED_SPECIMEN	MO	5798421
Kalanchoe laxiflora	-0.005556	-78.3964	Via Pisque Puellaro, Malchingui, Ecuador	Pichincha	Andean	23	2	2019	Wild	Uncertain (in the wild)	https://www.inaturalist.org/observations/64499495	HUMAN_OBSERVATION	iNaturalist
Kalanchoe laxiflora	-0.00391124	-78.3563	Malchingui, Ecuador	Pichincha	Andean	2	11	2020	Wild	Naturalized	https://www.inaturalist.org/observations/54083815	HUMAN_OBSERVATION	iNaturalist
Kalanchoe laxiflora	-0.00390555	-78.321	Pedro Moncayo, Pichincha, EC	Pichincha	Andean	31	1	2021	Wild	Invasive	https://www.inaturalist.org/observations/58752883	HUMAN_OBSERVATION	iNaturalist
Kalanchoe laxiflora	-0.00374607	-78.358	Ruta San Isidro, 171010, Malchingui, Ecuador	Pichincha	Andean	12	10	2007	Wild	Uncertain (in the wild)	https://www.inaturalist.org/observations/89743572	HUMAN_OBSERVATION	iNaturalist
Kalanchoe laxiflora	-0.00342833	-78.4585	Quito, EC-PI, EC	Pichincha	Andean	7	11	2020	Wild	Casual	https://www.inaturalist.org/observations/68884184	HUMAN_OBSERVATION	iNaturalist
Kalanchoe laxiflora	-0.00222222	-78.4339	San Antonio, Ecuador	Pichincha	Andean	10	11	2020	Wild	Casual	https://www.inaturalist.org/observations/35372752	HUMAN_OBSERVATION	iNaturalist	35372752
Kalanchoe laxiflora	-0.00212158	-78.359	Pedro Moncayo, Pichincha, EC	Pichincha	Andean	31	7	2021	Wild	Invasive	https://www.inaturalist.org/observations/73178315	HUMAN_OBSERVATION	iNaturalist
Kalanchoe laxiflora	-0.00210017	-78.1803	Unnamed Road, Ecuador	Pichincha	Andean	31	8	2020	Wild	Casual	https://www.inaturalist.org/observations/87311191	HUMAN_OBSERVATION	iNaturalist
Kalanchoe laxiflora	-0.001964	-78.3538	Malchingui, Ecuador	Pichincha	Andean	27	3	2021	Wild	Invasive	https://www.inaturalist.org/observations/75957204	HUMAN_OBSERVATION	iNaturalist
Kalanchoe laxiflora	-0.0019002	-78.3065	Via Guayllabamba Tabacundo, Pedro Moncayo, Pichincha, EC	Pichincha	Andean	3	7	2021	Wild	Naturalized	https://www.inaturalist.org/observations/83062856	HUMAN_OBSERVATION	iNaturalist
Kalanchoe laxiflora	-0.0018724	-78.3537	Parque Recreacional y Bosque Protector Jerusalem, 171010, Malchingui, Ecuador	Pichincha	Andean	2	3	2019	Wild	Naturalized	https://www.inaturalist.org/observations/72948146	HUMAN_OBSERVATION	iNaturalist
Kalanchoe laxiflora	-0.00057969	-78.4527	Manuel Cordova Galarza Y Museo Solar, Quito, Ecuador	Pichincha	Andean	21	3	2021	Uncertain	Uncertain	https://www.inaturalist.org/observations/12790041	HUMAN_OBSERVATION	iNaturalist
Kalanchoe laxiflora	0.00016395	-78.516	Calacalí­, Ecuador	Pichincha	Andean	20	3	2021	Wild	Naturalized	https://drive.google.com/drive/folders/1EKrgoZm6muwc7ws5yWgQeVNSRM4u8L4k	PRESERVED_SPECIMEN	MO	6108765
Kalanchoe laxiflora	0.000975	-78.5023	Reserva Geobotanica Pululahua, Quito, Pichincha, EC	Pichincha	Andean	29	10	2020	Wild	Uncertain (in the wild)	http://sweetgum.nybg.org/images3/3678/693/04107264.jpg	PRESERVED_SPECIMEN	MO	4107264
Kalanchoe laxiflora	0.000975	-78.5023	Reserva Geobotanica Pululahua, Quito, Pichincha, EC	Pichincha	Andean	29	10	2020	Wild	Uncertain (in the wild)	https://www.inaturalist.org/observations/81351251	HUMAN_OBSERVATION	iNaturalist
Kalanchoe laxiflora	0.00114229	-78.5164	Calacalí	Pichincha	Andean	16	5	2021	Wild	Naturalized	https://www.inaturalist.org/observations/85042320	HUMAN_OBSERVATION	iNaturalist
Kalanchoe laxiflora	0.00186782	-78.4999	Manuel Cordova Galarza Y E10, Quito, Ecuador	Pichincha	Andean	12	6	2021	Wild	Casual	http://legacy.tropicos.org/Specimen/101156272	PRESERVED_SPECIMEN	MO	101156272
Kalanchoe laxiflora	0.00199867	-78.4858	Hipódromo de CalacalÃ­ Quito, Ecuador	Pichincha	Andean	30	8	2020	Wild	Casual	https://www.inaturalist.org/observations/64550368	HUMAN_OBSERVATION	iNaturalist
Kalanchoe laxiflora	0.00333333	-78.5044	Quito, Ecuador	Pichincha	Andean	11	6	2020	Wild	Uncertain (in the wild)	https://www.inaturalist.org/observations/92980771	HUMAN_OBSERVATION	iNaturalist
Kalanchoe laxiflora	0.00371859	-78.4935	Quito, Ecuador	Pichincha	Andean	6	3	2021	Wild	Naturalized	https://www.inaturalist.org/observations/64200393	HUMAN_OBSERVATION	iNaturalist
Kalanchoe laxiflora	0.00456847	-78.4468	San Antonio de Pichincha	Pichincha	Andean	12	6	2021	Wild	Naturalized	https://www.inaturalist.org/observations/76346041	HUMAN_OBSERVATION	iNaturalist
Kalanchoe laxiflora	0.00494834	-78.446	Catequilla	Pichincha	Andean	2	4	2021	Wild	Naturalized	https://www.inaturalist.org/observations/65485622	HUMAN_OBSERVATION	iNaturalist
Kalanchoe laxiflora	0.00523064	-78.4228	San Antonio, Ecuador	Pichincha	Andean	10	11	2020	Wild	Casual	https://www.inaturalist.org/observations/69688512	HUMAN_OBSERVATION	iNaturalist
Kalanchoe laxiflora	0.00614762	-78.4608	San Antonio, Ecuador	Pichincha	Andean	24	5	2021	Wild	Casual	https://www.inaturalist.org/observations/83207790	HUMAN_OBSERVATION	iNaturalist
Kalanchoe laxiflora	0.00692	-78.486	Quito, Ecuador	Pichincha	Andean	8	3	2017	Wild	Invasive	https://www.inaturalist.org/observations/76573863	HUMAN_OBSERVATION	iNaturalist
Kalanchoe laxiflora	0.00777778	-78.4711	Unnamed Road, Quito, Ecuador	Pichincha	Andean	6	11	2020	Wild	Casual	https://www.inaturalist.org/observations/66830916	HUMAN_OBSERVATION	iNaturalist
Kalanchoe laxiflora	0.00826389	-78.4539	Cooperativa Huasipungo, Quito, Ecuador	Pichincha	Andean	26	4	2021	Wild	Naturalized	https://www.inaturalist.org/observations/53553431	HUMAN_OBSERVATION	iNaturalist
Kalanchoe laxiflora	0.00841389	-78.4801	San Antonio, Ecuador	Pichincha	Andean	4	7	2021	Wild	Invasive	https://www.inaturalist.org/observations/53553438	HUMAN_OBSERVATION	iNaturalist
Kalanchoe laxiflora	0.00842348	-78.4687	Mitad del Mundo	Pichincha	Andean	7	11	2020	Wild	Casual	https://www.inaturalist.org/observations/53553451	HUMAN_OBSERVATION	iNaturalist
Kalanchoe laxiflora	0.009167	-78.4703	Eugenia Mera, 170180, San Antonio de Pichincha, Ecuador	Pichincha	Andean	18	11	2019	Wild	Invasive	https://www.inaturalist.org/observations/24496757	HUMAN_OBSERVATION	iNaturalist	24496757
Kalanchoe laxiflora	0.00949757	-78.4173	Quito, EC-PI, EC	Pichincha	Andean	20	12	2020	Wild	Uncertain (in the wild)	https://www.inaturalist.org/observations/64469249	HUMAN_OBSERVATION	iNaturalist
Kalanchoe laxiflora	0.0105888	-78.431	San Antonio, Ecuador	Pichincha	Andean	10	1	2021	Wild	Invasive	https://www.inaturalist.org/observations/17513745	HUMAN_OBSERVATION	iNaturalist
Kalanchoe laxiflora	0.0107093	-78.47	Manuel Cordova Galarza Y OE8 (2), Quito, Ecuador	Pichincha	Andean	4	4	2021	Wild	Naturalized	https://www.inaturalist.org/observations/55795874	HUMAN_OBSERVATION	iNaturalist
Kalanchoe laxiflora	0.0107832	-78.4813	Iglesia Virgen del Camen de Caspigasi	Pichincha	Andean	8	12	2020	Wild	Naturalized	https://www.inaturalist.org/observations/56231330	HUMAN_OBSERVATION	iNaturalist
Kalanchoe laxiflora	0.011178	-78.4313	Las Culturas, 170180, San Antonio de Pichincha, Ecuador	Pichincha	Andean	2	2	2019	Wild	Invasive	https://www.inaturalist.org/observations/39821928	HUMAN_OBSERVATION	iNaturalist
Kalanchoe laxiflora	0.0116425	-78.4494	Juan Bereche	Pichincha	Andean	3	11	2020	Wild	Naturalized	https://www.inaturalist.org/observations/84235472	HUMAN_OBSERVATION	iNaturalist
Kalanchoe laxiflora	0.0116694	-78.4309	San Antonio, Ecuador	Pichincha	Andean	17	6	2021	Wild	Invasive	https://www.inaturalist.org/observations/70829581	HUMAN_OBSERVATION	iNaturalist
Kalanchoe laxiflora	0.011725	-78.4314	Distrito Metropolitano de Quito, Ecuador	Pichincha	Andean	3	5	2021	Wild	Invasive	https://www.inaturalist.org/observations/78187555	HUMAN_OBSERVATION	iNaturalist
Kalanchoe laxiflora	0.0123778	-78.431	Quito, Pichincha, Ecuador	Pichincha	Andean	3	5	2021	Wild	Invasive	https://www.inaturalist.org/observations/72201947	HUMAN_OBSERVATION	iNaturalist
Kalanchoe laxiflora	0.012652	-78.4314	Rumicucho, De los Quitus, 170180, San Antonio de Pichincha, Ecuador	Pichincha	Andean	2	2	2019	Wild	Naturalized	https://www.inaturalist.org/observations/69249152	HUMAN_OBSERVATION	iNaturalist
Kalanchoe laxiflora	0.012725	-78.431	29 de Junio, Quito, Pichincha, EC	Pichincha	Andean	16	6	2019	Wild	Invasive	https://www.inaturalist.org/observations/69249129	HUMAN_OBSERVATION	iNaturalist
Kalanchoe laxiflora	0.0127583	-78.4309	Distrito Metropolitano de Quito, Ecuador	Pichincha	Andean	3	5	2021	Wild	Invasive	https://www.inaturalist.org/observations/69251637	HUMAN_OBSERVATION	iNaturalist
Kalanchoe laxiflora	0.0127778	-78.4314	San Antonio, Ecuador	Pichincha	Andean	3	11	2020	Wild	Casual	https://www.inaturalist.org/observations/69249110	HUMAN_OBSERVATION	iNaturalist
Kalanchoe laxiflora	0.0129671	-78.4314	San Antonio, Ecuador	Pichincha	Andean	1	7	2021	Wild	Invasive	https://www.inaturalist.org/observations/69249119	HUMAN_OBSERVATION	iNaturalist
Kalanchoe laxiflora	0.0133583	-78.4313	Distrito Metropolitano de Quito, Ecuador	Pichincha	Andean	3	5	2021	Wild	Invasive	https://www.inaturalist.org/observations/69251651	HUMAN_OBSERVATION	iNaturalist
Kalanchoe laxiflora	0.0133778	-78.4313	Distrito Metropolitano de Quito, Ecuador	Pichincha	Andean	3	5	2021	Wild	Invasive	https://www.inaturalist.org/observations/69192043	HUMAN_OBSERVATION	iNaturalist
Kalanchoe laxiflora	0.013717	-78.4538	San Antonio, Ecuador	Pichincha	Andean	30	4	2019	Wild	Uncertain (in the wild)	https://www.inaturalist.org/observations/49437673	HUMAN_OBSERVATION	iNaturalist
Kalanchoe laxiflora	0.013943	-78.4329	San Antonio, Ecuador	Pichincha	Andean	28	3	2021	Wild	Naturalized	https://www.inaturalist.org/observations/51985832	HUMAN_OBSERVATION	iNaturalist
Kalanchoe laxiflora	0.0141275	-78.4316	San Antonio, Ecuador	Pichincha	Andean	1	7	2021	Wild	Invasive	https://www.inaturalist.org/observations/51985800	HUMAN_OBSERVATION	iNaturalist
Kalanchoe laxiflora	0.0143389	-78.4499	Unnamed Road, Ecuador	Pichincha	Andean	21	3	2021	Wild	Invasive	https://www.inaturalist.org/observations/51985807	HUMAN_OBSERVATION	iNaturalist
Kalanchoe laxiflora	0.01453	-78.4742	San Antonio, Ecuador	Pichincha	Andean	21	6	2021	Wild	Invasive	https://www.inaturalist.org/observations/51986049	HUMAN_OBSERVATION	iNaturalist
Kalanchoe laxiflora	0.0146848	-78.4502	Distrito Metropolitano de Quito, Ecuador	Pichincha	Andean	17	3	2021	Wild	Invasive	https://www.inaturalist.org/observations/8191371	HUMAN_OBSERVATION	iNaturalist	8191371
Kalanchoe laxiflora	0.0147324	-78.4304	San Antonio, Ecuador	Pichincha	Andean	17	1	2021	Wild	Invasive	https://www.inaturalist.org/observations/53554139	HUMAN_OBSERVATION	iNaturalist
Kalanchoe laxiflora	0.0177888	-78.4715	Manuel Cordova Galarza Y Jose Marti, Quito, Ecuador	Pichincha	Andean	8	11	2020	Wild	Casual	https://www.inaturalist.org/observations/53554027	HUMAN_OBSERVATION	iNaturalist
Kalanchoe laxiflora	0.0185864	-78.4601	Reserva Geobotanica Pululahua, Quito, Pichincha, EC	Pichincha	Andean	5	9	2020	Wild	Casual	https://www.inaturalist.org/observations/81982524	HUMAN_OBSERVATION	iNaturalist
Kalanchoe laxiflora	0.0186183	-78.4781	San Antonio, Ecuador	Pichincha	Andean	21	6	2021	Wild	Invasive	https://www.inaturalist.org/observations/71564907	HUMAN_OBSERVATION	iNaturalist
Kalanchoe laxiflora	0.018755	-78.4784	San Antonio, Ecuador	Pichincha	Andean	21	6	2021	Wild	Invasive	https://www.inaturalist.org/observations/76430053	HUMAN_OBSERVATION	iNaturalist
Kalanchoe laxiflora	0.0191013	-78.6109	Distrito Metropolitano de Quito, Ecuador	Pichincha	Andean	6	3	2021	Wild	Naturalized	https://www.inaturalist.org/observations/78660059	HUMAN_OBSERVATION	iNaturalist
Kalanchoe laxiflora	0.0199694	-78.4261	San Antonio, Ecuador	Pichincha	Andean	6	6	2021	Wild	Invasive	https://www.inaturalist.org/observations/75487092	HUMAN_OBSERVATION	iNaturalist
Kalanchoe laxiflora	0.022956	-78.4797	Distrito Metropolitano de Quito, Ecuador	Pichincha	Andean	8	11	2020	Wild	Casual	https://www.inaturalist.org/observations/77290364	HUMAN_OBSERVATION	iNaturalist
Kalanchoe laxiflora	0.024598	-78.4843	El Mirador Pululawa, Eduardo Kingman, 170180, Calacali, Ecuador	Pichincha	Andean	9	2	2019	Wild	Invasive	https://www.inaturalist.org/observations/70015105	HUMAN_OBSERVATION	iNaturalist
Kalanchoe laxiflora	0.0246005	-78.6431	Distrito Metropolitano de Quito, Ecuador	Pichincha	Andean	6	3	2021	Wild	Naturalized	https://www.inaturalist.org/observations/82701443	HUMAN_OBSERVATION	iNaturalist
Kalanchoe laxiflora	0.025089	-78.483	unnamed road, 170180, Calacali, Ecuador	Pichincha	Andean	9	2	2019	Wild	Invasive	https://www.inaturalist.org/observations/65919150	HUMAN_OBSERVATION	iNaturalist
Kalanchoe laxiflora	0.0250891	-78.483	Pululahua Geobotanical Reserve	Pichincha	Andean	17	6	2021	Wild	Invasive	https://www.inaturalist.org/observations/36331038	HUMAN_OBSERVATION	iNaturalist	36331038
Kalanchoe laxiflora	0.0250891	-78.483	Reserva Geobotánica Pululahua	Pichincha	Andean	28	11	2020	Wild	Naturalized	https://www.inaturalist.org/observations/33328945	HUMAN_OBSERVATION	iNaturalist	33328945
Kalanchoe laxiflora	0.0250911	-78.483	Reserva Geobotanica Pululahua, Quito, Pichincha, EC	Pichincha	Andean	25	10	2020	Wild	Invasive	https://www.inaturalist.org/observations/63769197	HUMAN_OBSERVATION	iNaturalist
Kalanchoe laxiflora	0.0250931	-78.483	Reserva Geobotánica Pululahua	Pichincha	Andean	4	7	2021	Wild	Uncertain (in the wild)	https://www.inaturalist.org/observations/84106987	HUMAN_OBSERVATION	iNaturalist
Kalanchoe laxiflora	0.0250974	-78.483	Reserva Geobotánica Pululahua	Pichincha	Andean	11	6	2021	Wild	Invasive	https://www.inaturalist.org/observations/63663447	HUMAN_OBSERVATION	iNaturalist
Kalanchoe laxiflora	0.025118	-78.483	Reserva Geobotánica Pululahua	Pichincha	Andean	3	12	2019	Wild	Invasive	https://www.inaturalist.org/observations/62161052	HUMAN_OBSERVATION	iNaturalist
Kalanchoe laxiflora	0.0256371	-78.6328	Pahuma Orchid Reserve, Hacienda Piscopata, Vía Calacalí - La Independencia, Nono, Ecuador	Pichincha	Andean	16	2	2020	Wild	Naturalized	https://www.inaturalist.org/observations/84636821	HUMAN_OBSERVATION	iNaturalist
Kalanchoe laxiflora	0.0257784	-78.4836	Calacali, Ecuador	Pichincha	Andean	7	3	2021	Wild	Invasive	https://www.inaturalist.org/observations/84634216	HUMAN_OBSERVATION	iNaturalist
Kalanchoe laxiflora	0.0258105	-78.6324	Reserve Pahuma, Ecuador	Pichincha	Andean	23	9	2014	Wild	Casual	https://www.inaturalist.org/observations/84636763	HUMAN_OBSERVATION	iNaturalist
Kalanchoe laxiflora	0.025937	-78.4834	Calacali, Ecuador	Pichincha	Andean	20	6	2021	Wild	Invasive	https://www.inaturalist.org/observations/16352000	HUMAN_OBSERVATION	iNaturalist
Kalanchoe laxiflora	0.0265096	-78.2285	Tabacundo, Ecuador	Pichincha	Andean	8	5	2021	Wild	Naturalized	https://www.inaturalist.org/observations/66849048	HUMAN_OBSERVATION	iNaturalist
Kalanchoe laxiflora	0.0267186	-78.4743	San Antonio, Ecuador	Pichincha	Andean	30	5	2021	Wild	Invasive	https://www.inaturalist.org/observations/38588499	HUMAN_OBSERVATION	iNaturalist	38588499
Kalanchoe laxiflora	0.0269333	-78.4843	Calacali, Ecuador	Pichincha	Andean	13	6	2021	Wild	Invasive	https://www.inaturalist.org/observations/35900937	HUMAN_OBSERVATION	iNaturalist
Kalanchoe laxiflora	0.0271583	-78.4842	Reserva Geobotánica Pululahua, Quito, Pichincha, EC	Pichincha	Andean	26	6	2021	Wild	Invasive	https://www.inaturalist.org/observations/63577051	HUMAN_OBSERVATION	iNaturalist
Kalanchoe laxiflora	0.027175	-78.4843	Reserva Geobotánica Pululahua, Quito, Pichincha, EC	Pichincha	Andean	26	6	2021	Wild	Invasive	https://www.inaturalist.org/observations/63577120	HUMAN_OBSERVATION	iNaturalist
Kalanchoe laxiflora	0.0271917	-78.4842	Reserva Geobotánica Pululahua, Quito, Pichincha, EC	Pichincha	Andean	26	6	2021	Wild	Invasive	https://www.inaturalist.org/observations/82939007	HUMAN_OBSERVATION	iNaturalist
Kalanchoe laxiflora	0.0277126	-78.3472	Malchingui Principal	Pichincha	Andean	25	3	2021	Wild	Casual	https://www.inaturalist.org/observations/83455119	HUMAN_OBSERVATION	iNaturalist
Kalanchoe laxiflora	0.0327545	-78.6563	Distrito Metropolitano de Quito, Ecuador	Pichincha	Andean	6	3	2021	Wild	Naturalized	https://www.inaturalist.org/observations/82619039	HUMAN_OBSERVATION	iNaturalist
Kalanchoe laxiflora	0.036998	-78.4891	Reserva Geobotánica Pululahua, Calacal√≠, Quito, Ecuador	Pichincha	Andean	9	2	2019	Wild	Invasive	https://www.inaturalist.org/observations/82494516	HUMAN_OBSERVATION	iNaturalist
Kalanchoe laxiflora	0.0379999	-78.463	Pululahua	Pichincha	Andean	27	3	2021	Wild	Invasive	https://www.inaturalist.org/observations/84027068	HUMAN_OBSERVATION	iNaturalist
Kalanchoe laxiflora	0.0420939	-78.4867	Sendero Cerro Pondoña	Pichincha	Andean	16	8	2019	Wild	Invasive	https://www.inaturalist.org/observations/84027079	HUMAN_OBSERVATION	iNaturalist
Kalanchoe laxiflora	0.0429368	-78.4487	Tanlahua	Pichincha	Andean	23	6	2021	Uncertain	Uncertain	https://www.inaturalist.org/observations/68239195	HUMAN_OBSERVATION	iNaturalist
Kalanchoe laxiflora	0.0429438	-78.4487	Tanlahua	Pichincha	Andean	16	5	2021	Wild	Invasive	https://www.inaturalist.org/observations/84142025	HUMAN_OBSERVATION	iNaturalist
Kalanchoe laxiflora	0.044684	-77.3312	Lumbaqui, Ecuador	Sucumbios	Amazonian	9	2	2021	Wild	Uncertain (in the wild)	https://www.inaturalist.org/observations/85281263	HUMAN_OBSERVATION	iNaturalist
Kalanchoe laxiflora	0.0469186	-78.4506	Distrito Metropolitano de Quito, Ecuador	Pichincha	Andean	4	6	2021	Wild	Invasive	https://www.inaturalist.org/observations/85282475	HUMAN_OBSERVATION	iNaturalist
Kalanchoe laxiflora	0.050527	-78.4973	Calacali, Quito, Ecuador	Pichincha	Andean	15	6	2019	Wild	Invasive	https://www.inaturalist.org/observations/83456537	HUMAN_OBSERVATION	iNaturalist
Kalanchoe laxiflora	0.05089	-78.4579	San Antonio, Ecuador	Pichincha	Andean	10	11	2020	Wild	Casual	https://www.inaturalist.org/observations/67862367	HUMAN_OBSERVATION	iNaturalist
Kalanchoe laxiflora	0.051015	-78.4685	San Antonio, Ecuador	Pichincha	Andean	10	11	2020	Wild	Casual	https://www.inaturalist.org/observations/85623996	HUMAN_OBSERVATION	iNaturalist
Kalanchoe laxiflora	0.051462	-78.4518	Unnamed Road, Ecuador	Pichincha	Andean	14	2	2021	Wild	Invasive	https://www.inaturalist.org/observations/80677150	HUMAN_OBSERVATION	iNaturalist
Kalanchoe laxiflora	0.051993	-78.4645	San Antonio, Ecuador	Pichincha	Andean	10	11	2020	Wild	Casual	https://www.inaturalist.org/observations/72314160	HUMAN_OBSERVATION	iNaturalist
Kalanchoe laxiflora	0.0559167	-78.4563	San Antonio, Ecuador	Pichincha	Andean	17	6	2021	Wild	Invasive	https://www.inaturalist.org/observations/64243775	HUMAN_OBSERVATION	iNaturalist
Kalanchoe laxiflora	0.0566836	-78.4494	Distrito Metropolitano de Quito, Ecuador	Pichincha	Andean	22	8	2021	Wild	Invasive	https://www.inaturalist.org/observations/65434118	HUMAN_OBSERVATION	iNaturalist
Kalanchoe laxiflora	0.0576632	-78.492	Metropolitan District of Quito, Ecuador	Pichincha	Andean	9	6	2019	Wild	Casual	https://www.inaturalist.org/observations/64470911	HUMAN_OBSERVATION	iNaturalist
Kalanchoe laxiflora	0.0597222	-78.4444	San Antonio, Ecuador	Pichincha	Andean	4	11	2020	Wild	Casual	https://www.inaturalist.org/observations/64188181	HUMAN_OBSERVATION	iNaturalist
Kalanchoe laxiflora	0.067178	-78.45	San Antonio, Ecuador	Pichincha	Andean	8	11	2020	Wild	Casual	https://www.inaturalist.org/observations/64647260	HUMAN_OBSERVATION	iNaturalist
Kalanchoe laxiflora	0.076536	-78.4369	Distrito Metropolitano de Quito, Ecuador	Pichincha	Andean	22	8	2021	Wild	Naturalized	https://www.inaturalist.org/observations/64639160	HUMAN_OBSERVATION	iNaturalist
Kalanchoe laxiflora	0.0801762	-78.2444	Ecuador	Pichincha	Andean	3	5	2021	Wild	Uncertain (in the wild)	https://www.inaturalist.org/observations/64647883	HUMAN_OBSERVATION	iNaturalist
Kalanchoe laxiflora	0.086365	-78.4357	San Antonio, Ecuador	Pichincha	Andean	22	11	2020	Wild	Casual	https://www.inaturalist.org/observations/36266900	HUMAN_OBSERVATION	iNaturalist	36266900
Kalanchoe laxiflora	0.098268	-78.5129	Unnamed Road, Ecuador	Pichincha	Andean	6	6	2021	Wild	Naturalized	https://www.inaturalist.org/observations/64113909	HUMAN_OBSERVATION	iNaturalist
Kalanchoe laxiflora	0.1	-78.4167	Carretero San Antonio de Pichincha - Perucho- San José de Minas km 3 Zona arenosa, con Acacia, Dodonea viscosa, Tillandsia	Pichincha	Andean	23	7	1992	Wild	Uncertain (in the wild)	https://www.inaturalist.org/observations/68420281	HUMAN_OBSERVATION	iNaturalist
Kalanchoe laxiflora	0.11608	-78.4649	Quito, Ecuador	Pichincha	Andean	22	6	2021	Uncertain	Uncertain	https://www.inaturalist.org/observations/64604914	HUMAN_OBSERVATION	iNaturalist
Kalanchoe laxiflora	0.123101	-78.4114	Chavezpamba, Ecuador	Pichincha	Andean	17	3	2021	Wild	Casual	https://www.inaturalist.org/observations/71047582	HUMAN_OBSERVATION	iNaturalist
Kalanchoe laxiflora	0.12397	-78.6291	Distrito Metropolitano de Quito, Ecuador	Pichincha	Andean	24	5	2021	Wild	Casual	https://www.inaturalist.org/observations/13021350	HUMAN_OBSERVATION	iNaturalist
Kalanchoe laxiflora	0.124082	-78.6476	Nanegal, Ecuador	Pichincha	Andean	17	7	2021	Wild	Casual	https://www.inaturalist.org/observations/91910975	HUMAN_OBSERVATION	iNaturalist
Kalanchoe laxiflora	0.134892	-78.6764	Nanegal, Near Center, Ecuador	Pichincha	Andean	7	2	2021	Wild	Casual	https://drive.google.com/file/d/1cOjXyWSWwUM6SN91GKbrjspHvdlcBLt8/view	PRESERVED_SPECIMEN	QCNE	180887
Kalanchoe laxiflora	0.148612	-78.4708	Ecuador	Pichincha	Andean	22	8	2021	Wild	Naturalized	https://www.inaturalist.org/observations/31103721	HUMAN_OBSERVATION	iNaturalist
Kalanchoe laxiflora	0.183333	-78.5167	Provincia de Pichincha, Cantón Quito Parroquia Surburbana Sn. José de Minas. Cerro Paso Alto. Cuenca del río Cambugan	Pichincha	Andean	2	4	1999	Wild	Uncertain (in the wild)	https://www.inaturalist.org/observations/71532858	HUMAN_OBSERVATION	iNaturalist
Kalanchoe laxiflora	0.233713	-78.2407	Otavalo, Imbabura, EC	Imbabura	Andean	31	1	2021	Wild	Casual	https://www.inaturalist.org/observations/71532870	HUMAN_OBSERVATION	iNaturalist
Kalanchoe laxiflora	0.234399	-78.2611	Otavalo	Imbabura	Andean	6	11	2020	Uncertain	Uncertain	https://www.inaturalist.org/observations/71532871	HUMAN_OBSERVATION	iNaturalist
Kalanchoe laxiflora	0.234691	-78.2515	Otavalo, Ecuador	Imbabura	Andean	6	11	2020	Wild	Uncertain (in the wild)	https://www.inaturalist.org/observations/71532902	HUMAN_OBSERVATION	iNaturalist
Kalanchoe laxiflora	0.234722	-78.2517	Otavalo, Ecuador	Imbabura	Andean	6	11	2020	Wild	Casual	https://www.inaturalist.org/observations/71530908	HUMAN_OBSERVATION	iNaturalist
Kalanchoe laxiflora	0.238734	-78.2388	Jordan, Ecuador	Imbabura	Andean	9	11	2020	Wild	Uncertain (in the wild)	https://www.inaturalist.org/observations/38227795	HUMAN_OBSERVATION	iNaturalist	38227795
Kalanchoe laxiflora	0.27622	-78.3177	Quiroga, Ecuador	Imbabura	Andean	8	11	2020	Uncertain	Uncertain	https://www.inaturalist.org/observations/38227780	HUMAN_OBSERVATION	iNaturalist
Kalanchoe laxiflora	0.296527	-78.2336	San Roque, Ecuador	Imbabura	Andean	20	8	2021	Wild	Casual	https://www.inaturalist.org/observations/38227804	HUMAN_OBSERVATION	iNaturalist	38227804
Kalanchoe laxiflora	0.29989	-78.2684	Cotacachi, Ecuador	Imbabura	Andean	18	5	2020	Wild	Uncertain (in the wild)	https://www.inaturalist.org/observations/38227784	HUMAN_OBSERVATION	iNaturalist	38227784
Kalanchoe laxiflora	0.299956	-78.2684	Cotacachi, Ecuador	Imbabura	Andean	18	5	2020	Wild	Uncertain (in the wild)	https://www.inaturalist.org/observations/77958129	HUMAN_OBSERVATION	iNaturalist
Kalanchoe laxiflora	0.315159	-78.2601	Cotacachi, Ecuador	Imbabura	Andean	22	3	2020	Wild	Uncertain (in the wild)	https://www.inaturalist.org/observations/79013132	HUMAN_OBSERVATION	iNaturalist
Kalanchoe laxiflora	0.321117	-78.2106	Juná­n, Antonio Ante, Imbabura, EC	Imbabura	Andean	10	8	2021	Uncertain	Uncertain	https://www.inaturalist.org/observations/84195986	HUMAN_OBSERVATION	iNaturalist
Kalanchoe laxiflora	0.329976	-78.1145	Ví­a Santa Rosa del Tejar	Imbabura	Andean	2	11	2020	Wild	Uncertain (in the wild)	https://www.inaturalist.org/observations/60476381	HUMAN_OBSERVATION	iNaturalist
Kalanchoe laxiflora	0.33333	-77.8333	Carretera Las Calderas-Monte Olivo. Vegetación de zona seca. Bosque seco Montano Bajo. Suelo arenoso.	Carchi	Andean	12	3	1988	Wild	Uncertain (in the wild)	https://www.inaturalist.org/observations/20486580	HUMAN_OBSERVATION	iNaturalist
Kalanchoe laxiflora	0.337287	-78.107	Unnamed Road, Ibarra, Ecuador	Imbabura	Andean	28	9	2020	Wild	Casual	https://www.inaturalist.org/observations/36189054	HUMAN_OBSERVATION	iNaturalist	36189054
Kalanchoe laxiflora	0.352829	-78.1107	La Victoria, Ibarra, Ecuador	Imbabura	Andean	13	5	2020	Wild	Uncertain (in the wild)	https://www.inaturalist.org/observations/69588788	HUMAN_OBSERVATION	iNaturalist
Kalanchoe laxiflora	0.356047	-78.0959	Ibarra, Imbabura, Ecuador	Imbabura	Andean	8	3	2018	Wild	Casual	https://www.inaturalist.org/observations/71715912	HUMAN_OBSERVATION	iNaturalist
Kalanchoe laxiflora	0.358052	-78.0926	Parroquia La Dolorosa del Priorato, Ibarra, Ecuador	Imbabura	Andean	8	3	2018	Wild	Casual	https://www.inaturalist.org/observations/81962454	HUMAN_OBSERVATION	iNaturalist
Kalanchoe laxiflora	0.366667	-78.15	Provincia Imbabura: Carretero Ibarra- Salinas, colecciones en c. km10 Zona seca	Imbabura	Andean	25	7	1992	Wild	Uncertain (in the wild)	https://www.inaturalist.org/observations/58192451	HUMAN_OBSERVATION	iNaturalist
Kalanchoe laxiflora	0.398101	-78.1778	Provincia de Imbabura, Ecuador	Imbabura	Andean	11	4	2018	Wild	Naturalized	https://www.inaturalist.org/observations/61138860	HUMAN_OBSERVATION	iNaturalist
Kalanchoe laxiflora	0.399775	-78.1824	San Miguel de Urcuquí, EC-IM, EC	Imbabura	Andean	24	5	2018	Wild	Naturalized	https://www.inaturalist.org/observations/77337754	HUMAN_OBSERVATION	iNaturalist
Kalanchoe laxiflora	0.41621	-78.187	Yachay Botanic Garden, Ecuador	Imbabura	Andean	10	11	2017	Wild	Casual	https://www.inaturalist.org/observations/64351147	HUMAN_OBSERVATION	iNaturalist
Kalanchoe laxiflora	0.418105	-78.1884	Urcuquí Jardín Botánico Yachay	Imbabura	Andean	13	10	2017	Cultivated	Cultivated	https://www.inaturalist.org/observations/9084574	HUMAN_OBSERVATION	iNaturalist
Kalanchoe laxiflora	0.419464	-78.1899	Ecuador	Imbabura	Andean	12	10	2017	Wild	Uncertain (in the wild)	https://www.inaturalist.org/observations/44536715	HUMAN_OBSERVATION	iNaturalist	44536715
Kalanchoe laxiflora	0.42	-78.13	5 km NW of Ibarra, along old Pan American Highway	Imbabura	Andean	19	5	1986	Wild	Naturalized	https://www.inaturalist.org/observations/24487280	HUMAN_OBSERVATION	iNaturalist
Kalanchoe laxiflora	0.429692	-78.1899	Imbabura Province, Ecuador	Imbabura	Andean	10	10	2017	Wild	Casual	https://www.inaturalist.org/observations/85568990	HUMAN_OBSERVATION	iNaturalist
Kalanchoe laxiflora	0.455358	-78.1988	Tumbabiro, Ecuador	Imbabura	Andean	25	7	2020	Wild	Naturalized	https://www.inaturalist.org/observations/20748089	HUMAN_OBSERVATION	iNaturalist
Kalanchoe laxiflora	0.565397	-78.1051	Juan Montalvo (San Ignacio de Quil), Ecuador	Carchi	Andean	6	3	2021	Wild	Uncertain (in the wild)	https://www.inaturalist.org/observations/64149081	HUMAN_OBSERVATION	iNaturalist
Kalanchoe laxiflora	0.616742	-78.1054	Mira, Ecuador	Carchi	Andean	27	7	2021	Wild	Naturalized	https://www.inaturalist.org/observations/9194079	HUMAN_OBSERVATION	iNaturalist
Kalanchoe laxiflora	0.616742	-78.1054	Mira, Ecuador	Carchi	Andean	27	7	2021	Wild	Naturalized	https://www.inaturalist.org/observations/72888990	HUMAN_OBSERVATION	iNaturalist
Kalanchoe laxiflora	0.68353	-78.1915	Mira, Ecuador	Carchi	Andean	27	7	2021	Wild	Naturalized	https://www.inaturalist.org/observations/24588408	HUMAN_OBSERVATION	iNaturalist	24588408
Kalanchoe mortagei	-3.62731	-79.2421	Saraguro	Loja	Andean	23	10	2019	Cultivated	Cultivated	http://www.biovirtual.unal.edu.co/es/colecciones/detail/648870/	PRESERVED_SPECIMEN	COL	565504
Kalanchoe mortagei	-2.84665	-78.893	Cuenca, Azuay, EC	Azuay	Andean	25	12	2019	Cultivated	Cultivated	https://www.inaturalist.org/observations/24472834	HUMAN_OBSERVATION	iNaturalist
Kalanchoe mortagei	-0.992715	-77.8083	Vivienda, Francisco de Orellana, 101101, Tena, Ecuador	Napo	Amazonian	29	4	2019	Cultivated	Cultivated	https://www.inaturalist.org/observations/23820126	HUMAN_OBSERVATION	iNaturalist
Kalanchoe mortagei	-0.988008	-77.8257	Verdeyacu, Tena, Napo, EC	Napo	Amazonian	28	4	2019	Uncertain	Uncertain	https://www.inaturalist.org/observations/37017257	HUMAN_OBSERVATION	iNaturalist
Kalanchoe mortagei	-0.984678	-77.8204	Avenida Tamiahurco, Tena, Napo, EC	Napo	Amazonian	26	4	2019	Wild	Casual	https://www.inaturalist.org/observations/34917430	HUMAN_OBSERVATION	iNaturalist	34917430
Kalanchoe mortagei	-0.984628	-77.8204	Avenida Tamiahurco, Tena, Napo, EC	Napo	Amazonian	28	4	2019	Uncertain	Uncertain	https://www.inaturalist.org/observations/23742852	HUMAN_OBSERVATION	iNaturalist
Kalanchoe mortagei	-0.336985	-78.4424	Sangolquí­, Ecuador	Pichincha	Andean	17	7	2020	Cultivated	Cultivated	https://www.inaturalist.org/observations/24813569	HUMAN_OBSERVATION	iNaturalist
Kalanchoe mortagei	-0.334775	-79.7595	Flavio Alfaro, EC-MN, EC	Manabi	Coastal	9	7	2020	Cultivated	Cultivated	https://www.inaturalist.org/observations/49860127	HUMAN_OBSERVATION	iNaturalist
Kalanchoe mortagei	-0.303038	-78.4897	Leonidas Plaza, Quito, Pichincha, EC	Pichincha	Andean	19	6	2021	Cultivated	Cultivated	https://www.inaturalist.org/observations/67172759	HUMAN_OBSERVATION	iNaturalist
Kalanchoe mortagei	-0.297636	-79.2152	Santo Domingo, Santo Domingo de los Colorados, EC	Santo Domingo	Coastal	30	5	2020	Cultivated	Cultivated	https://www.inaturalist.org/observations/52627751	HUMAN_OBSERVATION	iNaturalist
Kalanchoe mortagei	-0.284305	-78.441	Alangasi, Ecuador	Pichincha	Andean	16	6	2020	Cultivated	Cultivated	https://www.inaturalist.org/observations/55819167	HUMAN_OBSERVATION	iNaturalist
Kalanchoe mortagei	-0.26815	-78.3477	Distrito Metropolitano de Quito, Ecuador	Pichincha	Andean	2	4	2021	Wild	Uncertain (in the wild)	https://www.inaturalist.org/observations/66550110	HUMAN_OBSERVATION	iNaturalist
Kalanchoe mortagei	-0.15755	-78.4439	Oe10g, Quito, Pichincha, EC	Pichincha	Andean	28	11	2020	Cultivated	Cultivated	https://www.inaturalist.org/observations/53441172	HUMAN_OBSERVATION	iNaturalist
Kalanchoe mortagei	-0.0639881	-78.3501	Guayllabamba	Pichincha	Andean	8	8	2020	Cultivated	Cultivated	https://www.inaturalist.org/observations/48474122	HUMAN_OBSERVATION	iNaturalist
Kalanchoe mortagei	-0.055133	-78.3487	Guayllabamba, Quito, Ecuador	Pichincha	Andean	17	6	2021	Uncertain	Uncertain	https://www.inaturalist.org/observations/73049546	HUMAN_OBSERVATION	iNaturalist
Kalanchoe mortagei	-0.03882	-78.4507	Quito, EC-PI, EC	Pichincha	Andean	17	3	2021	Cultivated	Cultivated	https://www.inaturalist.org/observations/83435342	HUMAN_OBSERVATION	iNaturalist
Kalanchoe mortagei	0.044555	-78.1429	Cayembe, a una distancia aproximada de 78 kilómetros de Quito.	Pichincha	Andean	23	1	2013	Uncertain	Uncertain	https://www.inaturalist.org/observations/83646288	HUMAN_OBSERVATION	iNaturalist
Kalanchoe mortagei	0.502667	-77.9043	Carchi	Carchi	Andean	27	12	2020	Uncertain	Uncertain	https://www.inaturalist.org/observations/71467601	HUMAN_OBSERVATION	iNaturalist
Kalanchoe pinnata	-4.28307	-79.281	Loja, Ecuador	Loja	Coastal	15	2	2021	Wild	Uncertain (in the wild)	http://legacy.tropicos.org/Specimen/3236009	PRESERVED_SPECIMEN	MO	3236009
Kalanchoe pinnata	-4.25599	-79.1634	Loja, Ecuador	Loja	Andean	7	12	2004	Wild	Uncertain (in the wild)	https://www.inaturalist.org/observations/24181070	HUMAN_OBSERVATION	iNaturalist	24181070
Kalanchoe pinnata	-4.25472	-79.2159	Vilcabamba, Ecuador	Loja	Andean	29	9	2007	Uncertain	Uncertain	https://www.inaturalist.org/observations/83189897	HUMAN_OBSERVATION	iNaturalist
Kalanchoe pinnata	-4.24374	-79.2149	Near Villcabamba, Ecuador	Loja	Andean	21	7	1977	Wild	Uncertain (in the wild)	http://legacy.tropicos.org/Specimen/2627704	PRESERVED_SPECIMEN	MO	2627704
Kalanchoe pinnata	-4.16666	-79.5	Loja, Ecuador	Loja	Andean	21	7	1967	Uncertain	Uncertain	https://www.inaturalist.org/observations/24138637	HUMAN_OBSERVATION	iNaturalist
Kalanchoe pinnata	-4.1	-79.9667	About 15 km east of Alamor on the road to Celica. Remnants of mountain forest.	Loja	Andean	28	9	1983	Wild	Uncertain (in the wild)	https://www.inaturalist.org/observations/24139528	HUMAN_OBSERVATION	iNaturalist	24139528
Kalanchoe pinnata	-4.08333	-79.55	Entre Catacocha y Jaigua	Loja	Andean	20	4	1944	Wild	Uncertain (in the wild)	https://www.inaturalist.org/observations/93387767	HUMAN_OBSERVATION	iNaturalist
Kalanchoe pinnata	-4	-79.6167	10 km NE of Catacocha. Bosque seco? calcareous soil.	Loja	Andean	7	6	1996	Wild	Uncertain (in the wild)	https://www.inaturalist.org/observations/93281019	HUMAN_OBSERVATION	iNaturalist
Kalanchoe pinnata	-3.66907	-80.1016	Unnamed Road, Palmales Nuevo, Ecuador	El Oro	Coastal	4	4	2021	Cultivated	Cultivated	https://www.gbif.org/occurrence/2595700032	PRESERVED_SPECIMEN	NY	1691959
Kalanchoe pinnata	-3.65138	-79.795	Parroquia El Placer. Reserva Ecológica Buenaventura, propiedad de la Fundación Jocotoco. Recorrido entre la entrada principal a la reserva hasta la estación. Pastizales y bosque secundario. Bosque H√∫medo Pre-Montano.	El Oro	Coastal	7	4	2005	Wild	Naturalized	https://www.inaturalist.org/observations/70233159	HUMAN_OBSERVATION	iNaturalist
Kalanchoe pinnata	-3.59601	-79.6262	Zaruma	El Oro	Coastal	16	6	2021	Uncertain	Uncertain		PRESERVED_SPECIMEN	CDS	49725
Kalanchoe pinnata	-3.566	-79.25	Lugma Huycu 12 km north of Saraguro. Information of local name and use: Marie Christine Bermeo, Saraguro-indian.	Loja	Andean	19	1	1989	Uncertain	Uncertain	https://www.gbif.org/occurrence/2424846195	PRESERVED_SPECIMEN
Kalanchoe pinnata	-3.41666	-78.5833	Parroquia Bomboiza, cerca a la Misi√≥n Salesiana Shuar Bosque H√∫medo Premontano Entre potrero y bosque disturbado	Morona-Santiago	Amazonian	2	11	1986	Wild	Uncertain (in the wild)	https://drive.google.com/file/d/1NrY6nZ0toZS8o05TvJqhoqoInyifLb5t/view	PRESERVED_SPECIMEN	QCNE	220250
Kalanchoe pinnata	-2.8125	-78.9708	Chullabamba, 10 km north of Cuenca in the Cuenca Valley near the river. Plants collected on the country estate of Marcelo Jaramillo.	Azuay	Andean	10	10	1981	Uncertain	Uncertain	https://www.gbif.org/occurrence/2005429173	PRESERVED_SPECIMEN	CAS	605671
Kalanchoe pinnata	-2.5167	-76.8	Kapawi (Amuntai), río Pastaza. Village area, secondary and primary forests, and pastures.	Pastaza	Amazonian	25	7	1989	Cultivated	Cultivated		PRESERVED_SPECIMEN	CDS	7067
Kalanchoe pinnata	-2.28	-78.97	Alausi. 1.5km NE of Huigra along Rio Chanchan	Chimborazo	Andean	24	5	1986	Wild	Naturalized	http://legacy.tropicos.org/Specimen/3151142	PRESERVED_SPECIMEN	MO	3151142
Kalanchoe pinnata	-2.1882	-79.971	Mercedes Santistevan Sanchez, Guayaquil, Guayas, EC	Guayas	Coastal	10	4	2021	Cultivated	Cultivated	https://www.inaturalist.org/observations/23518154	HUMAN_OBSERVATION	iNaturalist
Kalanchoe pinnata	-2.14514	-79.8679	Avenida Rio Guayas, Samborondon, Guayas, EC	Guayas	Coastal	4	1	2020	Cultivated	Cultivated	https://www.inaturalist.org/observations/24416966	HUMAN_OBSERVATION	iNaturalist
Kalanchoe pinnata	-2.13567	-80.0908	Guayaquil, Guayas, EC	Guayas	Coastal	10	8	2021	Cultivated	Cultivated	https://www.inaturalist.org/observations/23554078	HUMAN_OBSERVATION	iNaturalist
Kalanchoe pinnata	-2.07724	-80.7331	Cerro Monteverde	Manabi	Coastal	8	9	1963	Uncertain	Uncertain	https://www.inaturalist.org/observations/23247618	HUMAN_OBSERVATION	iNaturalist
Kalanchoe pinnata	-2.05142	-79.8863	Avenida León Febres Cordero Ribadeneyra, 091910, La Aurora, Ecuador	Guayas	Coastal	6	12	2020	Cultivated	Cultivated	https://www.inaturalist.org/observations/23522789	HUMAN_OBSERVATION	iNaturalist
Kalanchoe pinnata	-2.04311	-79.8901	Guayaquil, Guayas, EC	Guayas	Coastal	6	6	2021	Cultivated	Cultivated	https://www.inaturalist.org/observations/23203925	HUMAN_OBSERVATION	iNaturalist
Kalanchoe pinnata	-2.00595	-79.9642	Capeira. Km 21 on the Guayaquil to Daule road. Tropical Dry Forest.	Guayas	Coastal	20	9	1981	Cultivated	Cultivated	https://www.inaturalist.org/observations/24184120	HUMAN_OBSERVATION	iNaturalist
Kalanchoe pinnata	-1.99984	-80.5632	Santa Elena	Santa Elena	Coastal	10	11	2020	Uncertain	Uncertain	https://www.inaturalist.org/observations/66204762	HUMAN_OBSERVATION	iNaturalist
Kalanchoe pinnata	-1.98333	-78.95	Complejo Turistico San Pablo km 17 vía Pallatanga-Bucay Sendero en bosque no perturbado	Chimborazo	Andean	15	1	2004	Cultivated	Cultivated	https://www.inaturalist.org/observations/23765337	HUMAN_OBSERVATION	iNaturalist
Kalanchoe pinnata	-1.90569	-80.6456	At the edge of the Valdivia River near the village of Loma Alta just north of the Santa Elena peninsula. Riparian vegetation. Moist sandy soil.	Santa Elena	Coastal	8	8	1965	Wild	Uncertain (in the wild)	https://www.inaturalist.org/observations/37399201	HUMAN_OBSERVATION	iNaturalist
Kalanchoe pinnata	-1.76813	-80.7011	Plants of Ecuador, prov. Guayas, hill above Manglaralto	Santa Elena	Coastal	26	8	1965	Uncertain	Uncertain	https://www.inaturalist.org/observations/23505189	HUMAN_OBSERVATION	iNaturalist
Kalanchoe pinnata	-1.60373	-78.643	Parroquia Guamo, Riobamba	Chimborazo	Andean	15	8	1995	Uncertain	Uncertain	https://www.inaturalist.org/observations/32788451	HUMAN_OBSERVATION	iNaturalist
Kalanchoe pinnata	-1.56666	-78.55	Cementerio de Penipe	Chimborazo	Andean	18	12	2001	Uncertain	Uncertain		PRESERVED_SPECIMEN	CDS	13401
Kalanchoe pinnata	-1.56666	-78.55	Penipe	Chimborazo	Andean	27	1	2002	Uncertain	Uncertain	https://www.inaturalist.org/observations/34757537	HUMAN_OBSERVATION	iNaturalist
Kalanchoe pinnata	-1.51638	-77.8227	Pastaza, Ecuador	Pastaza	Amazonian	24	10	2020	Wild	Naturalized	https://www.inaturalist.org/observations/35050463	HUMAN_OBSERVATION	iNaturalist
Kalanchoe pinnata	-1.5	-77.9167	Rio Chico	Pastaza	Amazonian		8	1979	Wild	Uncertain (in the wild)	https://bndb.sisbioecuador.bio/bndb/collections/individual/index.php?occid=171642&clid=0	PRESERVED_SPECIMEN	QCNE	158371
Kalanchoe pinnata	-1.48333	-78.0333	Shell; alrededores del pueblo	Pastaza	Amazonian		3	1985	Wild	Uncertain (in the wild)	https://www.gbif.org/occurrence/2005429139	PRESERVED_SPECIMEN	CAS	605675
Kalanchoe pinnata	-1.48057	-77.9981	Chimborazo, 160150, Puyo, Ecuador	Pastaza	Amazonian	21	4	2020	Uncertain	Uncertain	https://www.inaturalist.org/observations/23982834	HUMAN_OBSERVATION	iNaturalist	23982834
Kalanchoe pinnata	-1.47833	-78.0036	Machala, 160150, Puyo, Ecuador	Pastaza	Amazonian	29	5	2019	Wild	Uncertain (in the wild)	https://www.inaturalist.org/observations/24062744	HUMAN_OBSERVATION	iNaturalist
Kalanchoe pinnata	-1.46892	-77.9922	Pilsener, Via Curaray, 160150, Puyo, Ecuador	Pastaza	Amazonian	24	5	2019	Wild	Uncertain (in the wild)	https://www.inaturalist.org/observations/24104361	HUMAN_OBSERVATION	iNaturalist
Kalanchoe pinnata	-1.39703	-78.4251	Ilba, Húmeda. Pastaza, 180250, Baños de Agua Santa, Ecuador	Tungurahua	Andean	8	1	2005	Uncertain	Uncertain	https://www.inaturalist.org/observations/24227346	HUMAN_OBSERVATION	iNaturalist
Kalanchoe pinnata	-1.39333	-79.1497	Recorrido entre el recinto Chazo Juan hasta el km 3 del sendero a la Chorrera de Moras. Bosque H√∫medo Pre-Montano.	Bolivar	Andean	18	2	2005	Wild	Naturalized	https://www.inaturalist.org/observations/24050798	HUMAN_OBSERVATION	iNaturalist
Kalanchoe pinnata	-1.33105	-90.4564	Parroquia Isla Santa María (Floreana) (Cab. en Pto. Velasco Ibarra), Cantón San Cristóbal, Ecuador	Galapagos	Insular	8	1	2019	Wild	Naturalized	https://www.inaturalist.org/observations/23301152	HUMAN_OBSERVATION	iNaturalist	23301152
Kalanchoe pinnata	-1.31334	-90.455	Galapagos Islands, Floreana, Galapagos, EC	Galapagos	Insular	30	10	2018	Wild	Naturalized	https://www.inaturalist.org/observations/23722043	HUMAN_OBSERVATION	iNaturalist
Kalanchoe pinnata	-1.31308	-90.4548	Floreana, Galápagos, Ecuador	Galapagos	Insular	26	7	2019	Wild	Uncertain (in the wild)	https://www.inaturalist.org/observations/33173119	HUMAN_OBSERVATION	iNaturalist	33173119
Kalanchoe pinnata	-1.31072	-90.4475	Finca del parque	Galapagos	Insular	18	7	2016	Wild	Uncertain (in the wild)	http://legacy.tropicos.org/Specimen/62249	PRESERVED_SPECIMEN	MO	62249
Kalanchoe pinnata	-1.30847	-90.4441	Galapagos Islands, Ecuador	Galapagos	Insular	15	12	2018	Uncertain	Uncertain	http://legacy.tropicos.org/Specimen/62328	PRESERVED_SPECIMEN	MO	62328
Kalanchoe pinnata	-1.30458	-90.44	unnamed road, Puerto Velasco Ibarra, Ecuador	Galapagos	Insular	21	10	2018	Wild	Casual	http://legacy.tropicos.org/Specimen/3006629	PRESERVED_SPECIMEN	MO	3006629
Kalanchoe pinnata	-1.07243	-77.8021	Comunidad 6 de Marzo, Tena, Ecuador	Napo	Amazonian	3	4	2020	Uncertain	Uncertain	https://drive.google.com/file/d/1v1AGPvsSRBI9hy8hVnGjvARvY34ahsxb/view	PRESERVED_SPECIMEN	QCNE	20938
Kalanchoe pinnata	-1.06666	77.6	Jatun Sacha Biological Station	Napo	Amazonian	21	11	1994	Cultivated	Cultivated		PRESERVED_SPECIMEN	CDS	8600
Kalanchoe pinnata	-1.06666	-77.6167	Margen Izquierdo del rio Napo. Aguas Abajo. 20' a motor desde Misagualli. Sector Pucachicta. Informante: A. Cerda y T. Mamallacta. Colecciones en chacra.	Napo	Amazonian	10	6	1992	Cultivated	Cultivated	http://legacy.tropicos.org/Specimen/62209	PRESERVED_SPECIMEN	MO	62209
Kalanchoe pinnata	-1.06411	-80.4473	Puerto Rico, Portoviejo, Manabi, EC	Manabi	Coastal	26	4	2020	Cultivated	Cultivated	http://legacy.tropicos.org/Specimen/2778367	PRESERVED_SPECIMEN	MO	2778367
Kalanchoe pinnata	-1.0591	-80.6693	just before entering cloud forest; Mt. Montecristi; Herb; flowers green & purple	Manabi	Coastal	27	12	1961	Wild	Uncertain (in the wild)	https://www.inaturalist.org/observations/24043155	HUMAN_OBSERVATION	iNaturalist
Kalanchoe pinnata	-1.05428	-80.6627	Prov. Manabi: Cerro Montecristo, S Manta, savanna vegetation, dry hills, 200-300 m. Iter Regnellianum nonum. Flora aequadoriensis	Manabi	Coastal	11	11	1966	Wild	Uncertain (in the wild)	https://www.inaturalist.org/observations/23268276	HUMAN_OBSERVATION	iNaturalist	23268276
Kalanchoe pinnata	-1.01808	-77.8063	Avenida 15 de Noviembre, Tena, Napo, EC	Napo	Amazonian	26	4	2019	Wild	Uncertain (in the wild)		PRESERVED_SPECIMEN	CDS	42521
Kalanchoe pinnata	-1.01686	-77.8082	Calle Teniente Hugo Ortíz, Tena, Ecuador	Napo	Amazonian	29	4	2019	Uncertain	Uncertain	https://drive.google.com/drive/folders/1EKrgoZm6muwc7ws5yWgQeVNSRM4u8L4k	PRESERVED_SPECIMEN	MO	3223404
Kalanchoe pinnata	-1.0086	-79.4761	24 de Mayo, Ecuador	Los Rios	Coastal	15	6	2021	Wild	Uncertain (in the wild)	https://www.inaturalist.org/observations/42815816	HUMAN_OBSERVATION	iNaturalist
Kalanchoe pinnata	-1.0075	-77.8061	Troncal Amazónica, 101101, Tena, Ecuador	Napo	Amazonian	27	4	2019	Wild	Casual	https://www.inaturalist.org/observations/23387835	HUMAN_OBSERVATION	iNaturalist
Kalanchoe pinnata	-1.0075	-77.8057	Troncal Amazónica, 101101, Tena, Ecuador	Napo	Amazonian	27	4	2019	Wild	Naturalized	https://www.inaturalist.org/observations/24099183	HUMAN_OBSERVATION	iNaturalist
Kalanchoe pinnata	-1.00746	-77.8058	Troncal Amazónica, 101101, Tena, Ecuador	Napo	Amazonian	27	4	2019	Cultivated	Cultivated	https://www.gbif.org/occurrence/47736724	PRESERVED_SPECIMEN	AAU	J.E.Madsen36391
Kalanchoe pinnata	-1.007	-77.8113	Chontayaku, Tena, Ecuador	Napo	Amazonian	29	4	2019	Wild	Uncertain (in the wild)	http://legacy.tropicos.org/Specimen/3151260	PRESERVED_SPECIMEN	MO	3151260
Kalanchoe pinnata	-1.00668	-79.4718	La Venus, Quevedo, Ecuador	Los Rios	Coastal	25	1	2021	Uncertain	Uncertain	https://www.inaturalist.org/observations/23901902	HUMAN_OBSERVATION	iNaturalist
Kalanchoe pinnata	-1.00223	-77.8144	Tena, Ecuador	Napo	Amazonian	2	5	2021	Wild	Uncertain (in the wild)	https://drive.google.com/file/d/1GPgNgfVjW_rUSoabxqnHlOLoQF5UlkSQ/view	PRESERVED_SPECIMEN	QCNE	199527
Kalanchoe pinnata	-1.00161	-77.808	Clever Carrera, Tena, Ecuador	Napo	Amazonian	26	4	2019	Cultivated	Cultivated	https://www.gbif.org/occurrence/47736623	PRESERVED_SPECIMEN	AAU	H.Balslev4614
Kalanchoe pinnata	-1.00119	-77.8092	Cendes, Llanganates, 150101, Tena, Ecuador	Napo	Amazonian	19	4	2019	Cultivated	Cultivated	https://www.inaturalist.org/observations/41931966	HUMAN_OBSERVATION	iNaturalist
Kalanchoe pinnata	-1.001	-77.8117	Y Av (dentro del Tía), Av. 15 de Noviembre, Tena, Ecuador	Napo	Amazonian	29	4	2019	Uncertain	Uncertain	http://legacy.tropicos.org/Specimen/3011937	PRESERVED_SPECIMEN	MO	3011937
Kalanchoe pinnata	-1.00081	-77.8156	Calle Victor Hugo San Miguel, Tena, Ecuador	Napo	Amazonian	28	4	2019	Wild	Uncertain (in the wild)	https://www.inaturalist.org/observations/24082534	HUMAN_OBSERVATION	iNaturalist
Kalanchoe pinnata	-1.00009	-77.8133	Juan manuel hotel (economico), Gabriel Espinoza, 150101, Tena, Ecuador	Napo	Amazonian	9	8	2019	Uncertain	Uncertain	http://legacy.tropicos.org/Specimen/2380980	PRESERVED_SPECIMEN
Kalanchoe pinnata	-0.999011	-77.8082	Avenida Del Chofer, 150101, Tena, Ecuador	Napo	Amazonian	30		2019	Cultivated	Cultivated	http://legacy.tropicos.org/Specimen/1083359	PRESERVED_SPECIMEN	MO	1083359
Kalanchoe pinnata	-0.998627	-77.8117	Calle Teniente Hugo Ortíz, Tena, Ecuador	Napo	Amazonian	29	4	2019	Uncertain	Uncertain	https://www.inaturalist.org/observations/60486524	HUMAN_OBSERVATION	iNaturalist
Kalanchoe pinnata	-0.99806	-77.8072	Federico Monteros, Tena, Ecuador	Napo	Amazonian	28	4	2019	Wild	Uncertain (in the wild)	https://www.gbif.org/occurrence/1701755259	PRESERVED_SPECIMEN	F	V0437670F
Kalanchoe pinnata	-0.997272	-77.8091	Federico Monteros, Tena, Ecuador	Napo	Amazonian	26	4	2019	Wild	Uncertain (in the wild)	https://www.inaturalist.org/observations/34692160	HUMAN_OBSERVATION	iNaturalist	34692160
Kalanchoe pinnata	-0.995742	-77.8134	Calle Teniente Hugo Ortíz, Tena, Ecuador	Napo	Amazonian	28	4	2019	Wild	Uncertain (in the wild)	http://legacy.tropicos.org/Specimen/2381453	PRESERVED_SPECIMEN	MO	2381453
Kalanchoe pinnata	-0.994167	-77.8081	Cusuno, 101101, Tena, Ecuador	Napo	Amazonian	29	4	2019	Cultivated	Cultivated	https://www.inaturalist.org/observations/23752181	HUMAN_OBSERVATION	iNaturalist
Kalanchoe pinnata	-0.993901	-77.8153	Parque amazonico Isla del Amor, 150150, Tena, Ecuador	Napo	Amazonian	28	4	2019	Cultivated	Cultivated	https://www.inaturalist.org/observations/23219838	HUMAN_OBSERVATION	iNaturalist
Kalanchoe pinnata	-0.993556	-77.8129	12 de Octubre, 150150, Tena, EC	Napo	Amazonian	29	4	2019	Uncertain	Uncertain		PRESERVED_SPECIMEN	CDS	12371
Kalanchoe pinnata	-0.992858	-77.8161	Centro de Salud Satelital, Puente Peatonal (Acceso al Parque La Isla), 150150, Tena, Ecuador	Napo	Amazonian	26	4	2019	Cultivated	Cultivated		PRESERVED_SPECIMEN	CDS	16778
Kalanchoe pinnata	-0.992778	-77.8083	Vivienda, Francisco de Orellana, 101101, Tena, Ecuador	Napo	Amazonian	19	4	2019	Uncertain	Uncertain		PRESERVED_SPECIMEN	CDS	56476
Kalanchoe pinnata	-0.992772	-77.8162	Calle Teniente Hugo Ortíz, Tena, Ecuador	Napo	Amazonian	19	4	2019	Wild	Uncertain (in the wild)	https://www.inaturalist.org/observations/36399224	HUMAN_OBSERVATION	iNaturalist	36399224
Kalanchoe pinnata	-0.992707	-77.8082	Vivienda, Francisco de Orellana, 101101, Tena, Ecuador	Napo	Amazonian	26	4	2020	Wild	Naturalized	https://www.inaturalist.org/observations/77952781	HUMAN_OBSERVATION	iNaturalist
Kalanchoe pinnata	-0.992016	-77.8154	Av. Francisco de Orellana, Tena, Ecuador	Napo	Amazonian	26	4	2019	Uncertain	Uncertain	https://www.inaturalist.org/observations/77500983	HUMAN_OBSERVATION	iNaturalist
Kalanchoe pinnata	-0.988684	-77.8265	Verdeyacu, Tena, Napo, EC	Napo	Amazonian	28	4	2019	Wild	Uncertain (in the wild)	https://www.inaturalist.org/observations/24335220	HUMAN_OBSERVATION	iNaturalist	24335220
Kalanchoe pinnata	-0.987967	-77.8192	Isidro Ayora, Tena, Napo, EC	Napo	Amazonian	26	4	2019	Wild	Uncertain (in the wild)	https://www.inaturalist.org/observations/18256205	HUMAN_OBSERVATION	iNaturalist	18256205
Kalanchoe pinnata	-0.987436	-77.8312	unnamed road, 150150, Tena, Ecuador	Napo	Amazonian	26	4	2019	Wild	Uncertain (in the wild)	https://www.inaturalist.org/observations/27373558	HUMAN_OBSERVATION	iNaturalist
Kalanchoe pinnata	-0.987046	-77.8231	Simón Bolívar, 150150, Tena, Ecuador	Napo	Amazonian	29	4	2019	Cultivated	Cultivated	https://www.inaturalist.org/observations/22279473	HUMAN_OBSERVATION	iNaturalist	22279473
Kalanchoe pinnata	-0.986823	-77.819	Avenida Muyuna, 150150, Tena, Ecuador	Napo	Amazonian	28	4	2019	Cultivated	Cultivated	https://www.inaturalist.org/observations/35410717	HUMAN_OBSERVATION	iNaturalist	35410717
Kalanchoe pinnata	-0.986791	-77.8123	Calle Teniente Hugo Ortíz, Tena, Ecuador	Napo	Amazonian	26	4	2019	Wild	Uncertain (in the wild)	https://www.gbif.org/occurrence/2005429277	PRESERVED_SPECIMEN	CAS	605672
Kalanchoe pinnata	-0.986284	-77.8154	Tena, Ecuador	Napo	Amazonian	22	7	2021	Uncertain	Uncertain	https://www.gbif.org/occurrence/2005429120	PRESERVED_SPECIMEN	CAS	605670
Kalanchoe pinnata	-0.986277	-77.8143	Av. Tamiahurco, Tena, Ecuador	Napo	Amazonian	27	4	2019	Wild	Naturalized	https://www.gbif.org/occurrence/2005429230	PRESERVED_SPECIMEN	CAS	605668
Kalanchoe pinnata	-0.986065	-77.8281	Av. Muyuna Y Jorge, Ecuador	Napo	Amazonian	2	5	2019	Wild	Uncertain (in the wild)	https://www.inaturalist.org/observations/90409878	HUMAN_OBSERVATION	iNaturalist
Kalanchoe pinnata	-0.985835	-77.8209	Av. Tamiahurco, Tena, Ecuador	Napo	Amazonian	26	4	2019	Wild	Uncertain (in the wild)	https://www.inaturalist.org/observations/24078712	HUMAN_OBSERVATION	iNaturalist
Kalanchoe pinnata	-0.9858	-77.8311	Via Tena, Muyuna, Atacapi, 150102, Tena, Ecuador	Napo	Amazonian	19	4	2019	Uncertain	Uncertain	https://www.inaturalist.org/observations/90699755	HUMAN_OBSERVATION	iNaturalist
Kalanchoe pinnata	-0.985233	-77.8204	Rubén Cevallos, Tena, Napo, EC	Napo	Amazonian	28	4	2019	Wild	Uncertain (in the wild)	https://www.inaturalist.org/observations/85924002	HUMAN_OBSERVATION	iNaturalist
Kalanchoe pinnata	-0.984867	-77.8185	Cacique Beto, 150102, Tena, Ecuador	Napo	Amazonian	28	4	2019	Wild	Uncertain (in the wild)	https://www.gbif.org/occurrence/2516676487	PRESERVED_SPECIMEN		L.3767325
Kalanchoe pinnata	-0.984766	-77.8102	Adelmo Rodríguez, 150150, Tena, Ecuador	Napo	Amazonian	29	4	2019	Wild	Uncertain (in the wild)	https://www.inaturalist.org/observations/58863921	HUMAN_OBSERVATION	iNaturalist
Kalanchoe pinnata	-0.984764	-77.8104	Adelmo Rodríguez, 150150, Tena, Ecuador	Napo	Amazonian	29	4	2019	Uncertain	Uncertain	https://www.inaturalist.org/observations/61003321	HUMAN_OBSERVATION	iNaturalist
Kalanchoe pinnata	-0.984689	-77.8199	Av. Tamiahurco, Tena, Ecuador	Napo	Amazonian	27	4	2019	Wild	Naturalized	http://legacy.tropicos.org/Specimen/3153713	PRESERVED_SPECIMEN	MO	4806923
Kalanchoe pinnata	-0.984596	-77.83	Unnamed Road, Ecuador	Napo	Amazonian	29	4	2019	Uncertain	Uncertain	https://www.gbif.org/occurrence/1936445254	PRESERVED_SPECIMEN	MA	MA-01-00560515
Kalanchoe pinnata	-0.983567	-77.7811	Unnamed road, 101101, San Pablo de Ushpayacu, Ecuador	Napo	Amazonian	26	4	2019	Wild	Uncertain (in the wild)	https://www.inaturalist.org/observations/23107766	HUMAN_OBSERVATION	iNaturalist	23107766
Kalanchoe pinnata	-0.983241	-77.8253	Avenida Tamiahurco, 150150, Tena, Ecuador	Napo	Amazonian	27	4	2019	Cultivated	Cultivated	https://www.inaturalist.org/observations/23107828	HUMAN_OBSERVATION	iNaturalist	23107828
Kalanchoe pinnata	-0.981806	-77.8221	Chiriguayusa, 150102, Tena, Ecuador	Napo	Amazonian	27	4	2019	Wild	Casual	https://www.inaturalist.org/observations/23108867	HUMAN_OBSERVATION	iNaturalist	23108867
Kalanchoe pinnata	-0.98132	-77.8146	Guatarico, 150102, Tena, Ecuador	Napo	Amazonian	29	4	2019	Wild	Uncertain (in the wild)	https://www.inaturalist.org/observations/23109223	HUMAN_OBSERVATION	iNaturalist	23109223
Kalanchoe pinnata	-0.980775	-77.8155	Lumacha, 150102, Tena, Ecuador	Napo	Amazonian	27	4	2019	Uncertain	Uncertain	https://www.inaturalist.org/observations/23009912	HUMAN_OBSERVATION	iNaturalist	23009912
Kalanchoe pinnata	-0.978088	-77.8513	Unnamed Road, Ecuador	Napo	Amazonian	28	4	2019	Wild	Uncertain (in the wild)	https://www.inaturalist.org/observations/23105773	HUMAN_OBSERVATION	iNaturalist	23105773
Kalanchoe pinnata	-0.971745	-77.8119	JOSE PELAEZ, Tena, Napo, EC	Napo	Amazonian	28	4	2019	Wild	Uncertain (in the wild)	https://www.inaturalist.org/observations/23105372	HUMAN_OBSERVATION	iNaturalist	23105372
Kalanchoe pinnata	-0.964302	-77.8613	Tena, Ecuador	Napo	Amazonian	29	4	2019	Wild	Uncertain (in the wild)	https://www.inaturalist.org/observations/23104289	HUMAN_OBSERVATION	iNaturalist	23104289
Kalanchoe pinnata	-0.959984	-90.9985	Isabela, Ecuador	Galapagos	Insular	7	10	2016	Wild	Naturalized	https://www.inaturalist.org/observations/23104151	HUMAN_OBSERVATION	iNaturalist	23104151
Kalanchoe pinnata	-0.956331	-90.9694	Galapagos Islands. Trail to Santo Tomas	Galapagos	Insular		4	1932	Uncertain	Uncertain	https://www.inaturalist.org/observations/41437188	HUMAN_OBSERVATION	iNaturalist	41437188
Kalanchoe pinnata	-0.952379	-77.8168	Troncal Amazónica, 150102, Tena, Napo, EC	Napo	Amazonian	27	4	2019	Cultivated	Cultivated	https://www.inaturalist.org/observations/23114415	HUMAN_OBSERVATION	iNaturalist	23114415
Kalanchoe pinnata	-0.95091	-77.8134	Tena, Ecuador	Napo	Amazonian	5	9	2021	Cultivated	Cultivated	https://www.inaturalist.org/observations/23114530	HUMAN_OBSERVATION	iNaturalist	23114530
Kalanchoe pinnata	-0.95	-77.8	San Pablo, Archidona, Ecuador	Napo	Amazonian	12	3	1995	Uncertain	Uncertain	https://www.inaturalist.org/observations/23115245	HUMAN_OBSERVATION	iNaturalist	23115245
Kalanchoe pinnata	-0.95	-77.8	San Pablo, Archindona, alrededores del Pueblo. Cultivada en los jardines.	Napo	Amazonian	15	7	1995	Uncertain	Uncertain	https://www.inaturalist.org/observations/23115479	HUMAN_OBSERVATION	iNaturalist	23115479
Kalanchoe pinnata	-0.930988	-89.5441	Galapagos Islands, San Cristobal, Galapagos, EC	Galapagos	Insular	10	8	2006	Wild	Casual	https://www.inaturalist.org/observations/23116109	HUMAN_OBSERVATION	iNaturalist	23116109
Kalanchoe pinnata	-0.930643	-77.8201	Troncal Amazónica, 150350, Tena, Ecuador	Napo	Amazonian	24	4	2020	Uncertain	Uncertain	https://www.inaturalist.org/observations/23116482	HUMAN_OBSERVATION	iNaturalist	23116482
Kalanchoe pinnata	-0.93	-79.05	Road Pilaló - Quevedo. Between Pilaló and Macuchi	Cotopaxi	Andean	29	7	1980	Wild	Uncertain (in the wild)	https://www.inaturalist.org/observations/23110670	HUMAN_OBSERVATION	iNaturalist	23110670
Kalanchoe pinnata	-0.921111	-75.3664	Parroquia Nuevo Rocafuerte, comunidad Martinica. Bosque muy humedo tropical siempre verde de tierras bajas. Bosque de matorrales. Suelo arcilloso cafe. Informante Alejandro Noa. Proyecto Etnobotanico de las comunidades indegenas del area de influencia de PetroEcuador. Ejecutado por la Corporacion Botanica Ecuadendron-Herbario Nacional del Ecuador QCNE y la Escuela de Biologia, Universidad Central…	Orellana	Amazonian	6	4	2005	Wild	Uncertain (in the wild)	https://www.inaturalist.org/observations/23113788	HUMAN_OBSERVATION	iNaturalist	23113788
Kalanchoe pinnata	-0.920064	-79.0578	Tingo, Ecuador	Cotopaxi	Andean	2	8	2021	Uncertain	Uncertain	https://www.inaturalist.org/observations/23031773	HUMAN_OBSERVATION	iNaturalist	23031773
Kalanchoe pinnata	-0.91775	-75.2547	Aguarico, EC-OR, EC	Orellana	Amazonian	30	8	2021	Wild	Naturalized	https://www.inaturalist.org/observations/27266344	HUMAN_OBSERVATION	iNaturalist	27266344
Kalanchoe pinnata	-0.917686	-75.2548	Aguarico, EC-OR, EC	Orellana	Amazonian	30	8	2021	Wild	Naturalized	https://www.inaturalist.org/observations/23109543	HUMAN_OBSERVATION	iNaturalist	23109543
Kalanchoe pinnata	-0.916008	-89.5619	Estación JS, San Cristobal, Ecuador	Galapagos	Insular	22	9	2008	Wild	Uncertain (in the wild)	https://www.inaturalist.org/observations/23012322	HUMAN_OBSERVATION	iNaturalist	23012322
Kalanchoe pinnata	-0.916	-79.166	Quevedo - Latagunga road, above Macuchi. Low herb and grass vegetation on stony-clayey soil.	Cotopaxi	Andean	5	4	1973	Wild	Naturalized	https://www.inaturalist.org/observations/23109797	HUMAN_OBSERVATION	iNaturalist	23109797
Kalanchoe pinnata	-0.91092	-89.5733	Vía Puerto Baquerizo Moreno - El Progreso, Puerto Baquerizo Moreno, Ecuador	Galapagos	Insular	27	7	2019	Uncertain	Uncertain	https://www.inaturalist.org/observations/23109951	HUMAN_OBSERVATION	iNaturalist	23109951
Kalanchoe pinnata	-0.910027	-89.5894	Vivienda del barrio Rural (RUa14). Pto. Baquerizo Moreno.	Galapagos	Insular	25	4	2007	Wild	Uncertain (in the wild)	https://www.inaturalist.org/observations/23110230	HUMAN_OBSERVATION	iNaturalist	23110230
Kalanchoe pinnata	-0.905333	-89.6139	Vivienda mixta del barrio San Francisco (SFa18). Pto. Baquerizo Moreno.	Galapagos	Insular	11	5	2006	Cultivated	Cultivated	https://www.inaturalist.org/observations/23110100	HUMAN_OBSERVATION	iNaturalist	23110100
Kalanchoe pinnata	-0.903586	-89.6104	Área urbana de Puerto Baquerizo Moreno.	Galapagos	Insular	18	8	1991	Cultivated	Cultivated	https://www.inaturalist.org/observations/23111990	HUMAN_OBSERVATION	iNaturalist	23111990
Kalanchoe pinnata	-0.901418	-89.6112	Galapagos Islands. Wreck Bay - around habitations	Galapagos	Insular		7	1905	Cultivated	Cultivated	https://www.inaturalist.org/observations/23112225	HUMAN_OBSERVATION	iNaturalist	23112225
Kalanchoe pinnata	-0.900858	-89.5272	Galapagos Islands, San Cristobal, Galapagos, EC	Galapagos	Insular	9	4	2019	Wild	Casual	https://www.inaturalist.org/observations/23112692	HUMAN_OBSERVATION	iNaturalist	23112692
Kalanchoe pinnata	-0.900106	-89.6068	Ángel Serrano, Puerto Baquerizo Moreno, Ecuador	Galapagos	Insular		2	1967	Wild	Uncertain (in the wild)	https://www.inaturalist.org/observations/23112762	HUMAN_OBSERVATION	iNaturalist	23112762
Kalanchoe pinnata	-0.89912	-89.5572	El Progreso, Ecuador	Galapagos	Insular	17	9	2020	Wild	Naturalized	https://www.inaturalist.org/observations/23103863	HUMAN_OBSERVATION	iNaturalist	23103863
Kalanchoe pinnata	-0.893918	-89.5069	San Cristóbal, EC-GA, EC	Galapagos	Insular	9	4	2019	Wild	Casual	https://www.inaturalist.org/observations/23234168	HUMAN_OBSERVATION	iNaturalist
Kalanchoe pinnata	-0.889948	-91.0055	Isabela, Parque Nacional Galápagos, EC-GA, EC	Galapagos	Insular	23	4	2019	Wild	Invasive	https://www.inaturalist.org/observations/31963453	HUMAN_OBSERVATION	iNaturalist	31963453
Kalanchoe pinnata	-0.889867	-91.0056	Isabela, Parque Nacional Galápagos, EC-GA, EC	Galapagos	Insular	23	4	2019	Wild	Invasive	https://www.inaturalist.org/observations/21644710	HUMAN_OBSERVATION	iNaturalist
Kalanchoe pinnata	-0.889426	-91.0067	Isabela, Parque Nacional Galápagos, EC-GA, EC	Galapagos	Insular	23	4	2019	Wild	Invasive	http://legacy.tropicos.org/Specimen/882592	PRESERVED_SPECIMEN	BEREA, MO, QCNE
Kalanchoe pinnata	-0.889338	-91.0068	Isabela, Parque Nacional Galápagos, EC-GA, EC	Galapagos	Insular	23	4	2019	Wild	Invasive	https://www.inaturalist.org/observations/24342528	HUMAN_OBSERVATION	iNaturalist
Kalanchoe pinnata	-0.888949	-91.0078	Isabela, Parque Nacional Galápagos, EC-GA, EC	Galapagos	Insular	23	4	2019	Wild	Invasive	https://www.inaturalist.org/observations/30477077	HUMAN_OBSERVATION	iNaturalist
Kalanchoe pinnata	-0.888869	-91.0081	Isabela, Parque Nacional Galápagos, EC-GA, EC	Galapagos	Insular	23	4	2019	Wild	Invasive	http://legacy.tropicos.org/Image/101054509	PRESERVED_SPECIMEN	MO	1782644
Kalanchoe pinnata	-0.888127	-91.007	Isabela, Parque Nacional Galápagos, EC-GA, EC	Galapagos	Insular	23	4	2019	Wild	Invasive	http://legacy.tropicos.org/Specimen/62000?tab=images	PRESERVED_SPECIMEN	MO	6320566
Kalanchoe pinnata	-0.886777	-89.5413	Zona agrícola. Mirador de La Soledad (FC266A-inventario).	Galapagos	Insular	8	1	2007	Wild	Uncertain (in the wild)	https://www.gbif.org/occurrence/47737009	PRESERVED_SPECIMEN	AAU	L.B.Holm-Nielsen7187
Kalanchoe pinnata	-0.884123	-91.0138	Isabela, Parque Nacional Galápagos, EC-GA, EC	Galapagos	Insular	23	4	2019	Wild	Invasive	https://www.inaturalist.org/observations/68736273	HUMAN_OBSERVATION	iNaturalist
Kalanchoe pinnata	-0.884067	-91.0137	Mirador El Mango, Vía Puerto Villamil - Santo Tomás, Tomás de Berlanga, Ecuador	Galapagos	Insular	23	4	2019	Wild	Invasive	https://www.inaturalist.org/observations/46873870	HUMAN_OBSERVATION	iNaturalist
Kalanchoe pinnata	-0.883872	-91.0139	Isabela, Parque Nacional Galápagos, EC-GA, EC	Galapagos	Insular	23	4	2019	Wild	Invasive	https://www.gbif.org/occurrence/2005429098	PRESERVED_SPECIMEN	CAS	605676
Kalanchoe pinnata	-0.883809	-91.0139	Isabela, Parque Nacional Galápagos, EC-GA, EC	Galapagos	Insular	14	6	2019	Wild	Naturalized	https://bgbaseserver.eeb.uconn.edu/DATABASEIMAGES/CONN00100673.JPG	PRESERVED_SPECIMEN	UConn	CONN00100673
Kalanchoe pinnata	-0.883566	-91.0139	Isabela, Parque Nacional Galápagos, EC-GA, EC	Galapagos	Insular	23	4	2019	Wild	Invasive	https://www.inaturalist.org/observations/46792503	HUMAN_OBSERVATION	iNaturalist
Kalanchoe pinnata	-0.883349	-91.0137	Isabela, Parque Nacional Galápagos, EC-GA, EC	Galapagos	Insular	23	4	2019	Wild	Invasive	https://www.inaturalist.org/observations/69683037	HUMAN_OBSERVATION	iNaturalist
Kalanchoe pinnata	-0.883336	-91.0136	Isabela, Parque Nacional Galápagos, EC-GA, EC	Galapagos	Insular	23	4	2019	Wild	Invasive	https://www.inaturalist.org/observations/92205975	HUMAN_OBSERVATION	iNaturalist
Kalanchoe pinnata	-0.883174	-91.0135	Isabela, Parque Nacional Galápagos, EC-GA, EC	Galapagos	Insular	23	4	2019	Wild	Invasive	https://www.gbif.org/occurrence/47737017	PRESERVED_SPECIMEN	AAU	66835
Kalanchoe pinnata	-0.883056	-91.0135	Isabela, Parque Nacional Galápagos, EC-GA, EC	Galapagos	Insular	23	4	2019	Wild	Invasive	https://www.inaturalist.org/observations/23486406	HUMAN_OBSERVATION	iNaturalist	23486406
Kalanchoe pinnata	-0.88301	-91.0134	Isabela, Parque Nacional Galápagos, EC-GA, EC	Galapagos	Insular	23	4	2019	Wild	Invasive	https://www.inaturalist.org/observations/25999360	HUMAN_OBSERVATION	iNaturalist	25999360
Kalanchoe pinnata	-0.883	-79.166	Quevedo - Latacunga road. Steep rocks and areas along Río Pilaló. Subtropical rain forest.	Cotopaxi	Andean	6	4	1973	Wild	Naturalized	http://legacy.tropicos.org/Specimen/1765510	PRESERVED_SPECIMEN	MO	1765510
Kalanchoe pinnata	-0.882659	-91.0133	Isabela, Parque Nacional Galápagos, EC-GA, EC	Galapagos	Insular	23	4	2019	Wild	Invasive	https://www.inaturalist.org/observations/78426062	HUMAN_OBSERVATION	iNaturalist
Kalanchoe pinnata	-0.882459	-91.0131	Isabela, Parque Nacional Galápagos, EC-GA, EC	Galapagos	Insular	23	4	2019	Wild	Invasive	https://www.inaturalist.org/observations/92855910	HUMAN_OBSERVATION	iNaturalist
Kalanchoe pinnata	-0.882198	-91.0132	Isabela, Parque Nacional Galápagos, EC-GA, EC	Galapagos	Insular	23	4	2019	Wild	Invasive	https://www.inaturalist.org/observations/23032292	HUMAN_OBSERVATION	iNaturalist	23032292
Kalanchoe pinnata	-0.882172	-91.0132	Isabela, Parque Nacional Galápagos, EC-GA, EC	Galapagos	Insular	23	4	2019	Wild	Invasive	http://www.inaturalist.org/observations/2783834	HUMAN_OBSERVATION	Incierto
Kalanchoe pinnata	-0.873683	-91.015	Islas Galápagos, Isabela, Galápagos, EC	Galapagos	Insular	15	3	2018	Uncertain	Uncertain	https://www.inaturalist.org/observations/35896938	HUMAN_OBSERVATION	iNaturalist	35896938
Kalanchoe pinnata	-0.872864	-91.0149	Campo Duro, Isabela, Galápagos, Ecuador	Galapagos	Insular	6	8	2015	Uncertain	Uncertain	IMG_9597	PRESERVED_SPECIMEN	MO
Kalanchoe pinnata	-0.872	-79.094	Tenefuerte, Río Pilalo, Km 52-53 on Quevedo-Latacunga road.	Cotopaxi	Andean	14	10	1981	Wild	Naturalized		PRESERVED_SPECIMEN	CDS	184
Kalanchoe pinnata	-0.87106	-89.6212	Along road between Puerto Bacqueriso and El Progreso, Isla San Cristobal, ca. 2.0 km above the port	Galapagos	Insular	8	2	1967	Wild	Naturalized	https://drive.google.com/drive/folders/1EKrgoZm6muwc7ws5yWgQeVNSRM4u8L4k	PRESERVED_SPECIMEN	MO	2600639
Kalanchoe pinnata	-0.858556	-91.0272	Isabela, EC-GA, EC	Galapagos	Insular	23	4	2019	Wild	Invasive	https://www.inaturalist.org/observations/46858468	HUMAN_OBSERVATION	iNaturalist
Kalanchoe pinnata	-0.858527	-91.0271	Isabela, EC-GA, EC	Galapagos	Insular	23	4	2019	Wild	Invasive		PRESERVED_SPECIMEN	CDS	1457
Kalanchoe pinnata	-0.858043	-91.0268	Isabela, EC-GA, EC	Galapagos	Insular	23	4	2019	Wild	Invasive	https://www.inaturalist.org/observations/77754188	HUMAN_OBSERVATION	iNaturalist
Kalanchoe pinnata	-0.857977	-91.0268	Isabela, EC-GA, EC	Galapagos	Insular	23	4	2019	Wild	Invasive	https://www.gbif.org/occurrence/1701755316	PRESERVED_SPECIMEN	F	V0437656F
Kalanchoe pinnata	-0.856083	-91.0003	Finca de Víctor Morocho (FI 035) ex. Alvino Sincha.	Galapagos	Insular	1	12	2004	Wild	Casual	https://www.inaturalist.org/observations/24730416	HUMAN_OBSERVATION	iNaturalist
Kalanchoe pinnata	-0.852	-91.0051	Isabela, EC-GA, EC	Galapagos	Insular	23	4	2019	Wild	Invasive	https://www.inaturalist.org/observations/24053159	HUMAN_OBSERVATION	iNaturalist
Kalanchoe pinnata	-0.845443	-91.06	Isabela, EC-GA, EC	Galapagos	Insular	23	4	2019	Wild	Invasive	https://www.inaturalist.org/observations/93945476	HUMAN_OBSERVATION	iNaturalist
Kalanchoe pinnata	-0.84506	-91.0604	Isabela, EC-GA, EC	Galapagos	Insular	23	4	2019	Wild	Invasive	http://legacy.tropicos.org/Specimen/62216	PRESERVED_SPECIMEN	MO	62216
Kalanchoe pinnata	-0.837684	-91.0866	Isabela, EC-GA, EC	Galapagos	Insular	23	4	2019	Wild	Invasive	http://legacy.tropicos.org/Specimen/62271	PRESERVED_SPECIMEN	MO	62271
Kalanchoe pinnata	-0.837552	-91.0869	Isabela, EC-GA, EC	Galapagos	Insular	23	4	2019	Wild	Invasive	http://legacy.tropicos.org/Specimen/62240	PRESERVED_SPECIMEN	MO	62240
Kalanchoe pinnata	-0.837183	-91.0879	Isabela, Parque Nacional Galápagos, EC-GA, EC	Galapagos	Insular	23	4	2019	Wild	Invasive	http://legacy.tropicos.org/Specimen/2700682	PRESERVED_SPECIMEN	MO	5949892
Kalanchoe pinnata	-0.824835	-78.6427	Guaytacama, Ecuador	Cotopaxi	Andean	29	8	2020	Cultivated	Cultivated	https://www.gbif.org/occurrence/1701754920	PRESERVED_SPECIMEN	F	V0437676F
Kalanchoe pinnata	-0.8	-75.6667	Rio Tiputini, Lanchama ca 50 from union with Rio Napo. Tropical rain forest and clearing around house. Etnobotanical information by Don Flavio Cabrera and Sra. Victonia Wacatoca.	Orellana	Amazonian			2000	Cultivated	Cultivated	https://www.inaturalist.org/observations/20020960	HUMAN_OBSERVATION	iNaturalist
Kalanchoe pinnata	-0.8	-75.666	Río Tiputini, Lanchama ca 50 from union with Río Napo. Tropical rain forest and clearing around house. Etnobotanical information by Don Flavio Cabrera and Sra. Victonia Wacatoca.	Orellana	Amazonian	30	11	1999	Wild	Uncertain (in the wild)	http://legacy.tropicos.org/Specimen/62320	PRESERVED_SPECIMEN	MO	62320
Kalanchoe pinnata	-0.757162	-89.3544	Parque Nacional Galápagos, San Cristobal, Galapagos, EC	Galapagos	Insular	4	9	2021	Wild	Naturalized	http://legacy.tropicos.org/Specimen/2990290	PRESERVED_SPECIMEN	MO	2990290
Kalanchoe pinnata	-0.746746	-90.3131	Brattle, Opuntia, 200102, Puerto Ayora, Ecuador	Galapagos	Insular		1	1964	Wild	Uncertain (in the wild)	https://www.inaturalist.org/observations/20237297	HUMAN_OBSERVATION	iNaturalist
Kalanchoe pinnata	-0.745727	-90.3117	TAME, Ciclovía Av. Padre Julio Herrera, 200102, Puerto Ayora, Ecuador	Galapagos	Insular	26	1	1964	Uncertain	Uncertain	https://www.inaturalist.org/observations/67830900	HUMAN_OBSERVATION	iNaturalist
Kalanchoe pinnata	-0.736808	-90.3128	Vivienda del barrio Matazarno. Puerto Ayora.	Galapagos	Insular	3	12	2002	Wild	Naturalized	https://www.inaturalist.org/observations/64199446	HUMAN_OBSERVATION	iNaturalist
Kalanchoe pinnata	-0.735388	-90.3125	Vivienda del barrio Scalesia. Pto. Ayora.	Galapagos	Insular	30	9	2002	Wild	Casual	http://legacy.tropicos.org/Specimen/2778398	PRESERVED_SPECIMEN	MO	2778398
Kalanchoe pinnata	-0.735194	-90.3122	Vivienda del barrio Scalesia. Pto. Ayora.	Galapagos	Insular	1	10	2002	Wild	Naturalized	https://www.inaturalist.org/observations/25714240	HUMAN_OBSERVATION	iNaturalist	25714240
Kalanchoe pinnata	-0.733916	-90.3202	Cercado de protección de Scalesia affinis. Tras el Terminal Terrestre.	Galapagos	Insular	30	3	2007	Wild	Uncertain (in the wild)	https://www.inaturalist.org/observations/38307062	HUMAN_OBSERVATION	iNaturalist
Kalanchoe pinnata	-0.733889	-90.3158	Pasaje 2, 200358, Puerto Ayora, Ecuador	Galapagos	Insular	10	12	2018	Wild	Casual	https://www.gbif.org/occurrence/1701755343	PRESERVED_SPECIMEN	F	V0437672F
Kalanchoe pinnata	-0.73258	-77.3783	Loreto, Orellana, EC	Orellana	Amazonian	22	8	2021	Uncertain	Uncertain	http://sweetgum.nybg.org/images3/3678/737/04107308.jpg	PRESERVED_SPECIMEN	S	S10-34918
Kalanchoe pinnata	-0.718983	-90.3188	Carretera Puerto Ayora - Bellavista.	Galapagos	Insular	2	5	1996	Wild	Uncertain (in the wild)	https://www.gbif.org/occurrence/1096623844	PRESERVED_SPECIMEN	S	S06-17577
Kalanchoe pinnata	-0.71666	-77.3167	Cantón Archidona. Carretera Hollín-Loreto, entre Avila y Loreto. Huiruno, comunidad Quichua. Bosque muy húmedo Tropical. Entre bosque primario y chacras. Informante: Alberto Siquihua Grefa.	Orellana	Amazonian	29	11	1989	Cultivated	Cultivated	http://sweetgum.nybg.org/images3/3678/715/04107286.jpg	PRESERVED_SPECIMEN	S	4107286
Kalanchoe pinnata	-0.714472	-90.325	Along highway between Puerto Ayora and Bellavista, near recycling center. Soil sampling plot ID: 129m.	Galapagos	Insular	11	8	2011	Wild	Invasive	https://www.gbif.org/occurrence/1096623806	PRESERVED_SPECIMEN	S	S06-17574
Kalanchoe pinnata	-0.710795	-90.32	Bellavista, Santa Cruz, Galapagos, Ecuador	Galapagos	Insular	29	10	2019	Wild	Uncertain (in the wild)	https://bndb.sisbioecuador.bio/bndb/collections/individual/index.php?occid=6463205&clid=0	PRESERVED_SPECIMEN	S	S06-17579
Kalanchoe pinnata	-0.710712	-90.3201	Bellavista, Islas Galápagos, Santa Cruz, Galápagos, Ecuador	Galapagos	Insular	22	10	2019	Wild	Uncertain (in the wild)	https://www.gbif.org/occurrence/1096623831	PRESERVED_SPECIMEN	S	S06-17575
Kalanchoe pinnata	-0.70732	-90.3244	Bellavista, Ecuador	Galapagos	Insular	25	8	2019	Wild	Casual	https://www.inaturalist.org/observations/31497679	HUMAN_OBSERVATION	iNaturalist
Kalanchoe pinnata	-0.697549	-90.3253	Galapagos Islands. Half way to Bella Vista, along the old trail. 200105, Bellavista, Ecuador	Galapagos	Insular		2	1964	Wild	Uncertain (in the wild)	https://www.inaturalist.org/observations/43649400	HUMAN_OBSERVATION	iNaturalist	43649400
Kalanchoe pinnata	-0.695055	-90.3187	Bellavista, Finca de Roberto Uribe.	Galapagos	Insular	22	9	1999	Uncertain	Uncertain	https://www.gbif.org/occurrence/47736949	PRESERVED_SPECIMEN	AAU	L.B.Holm-Nielsen3068
Kalanchoe pinnata	-0.694975	-90.3221	Islas Galápagos, Santa Cruz, Gal√ápagos, EC	Galapagos	Insular	7	3	2019	Wild	Uncertain (in the wild)	https://www.gbif.org/occurrence/47736947	PRESERVED_SPECIMEN	AAU	L.B.Holm-Nielsen2984
Kalanchoe pinnata	-0.694222	-90.3265		Galapagos	Insular	9	11	1985	Uncertain	Uncertain	http://legacy.tropicos.org/Specimen/2698312	PRESERVED_SPECIMEN	MO	5949889
Kalanchoe pinnata	-0.692472	-90.3327	Near Bellavista.	Galapagos	Insular	8	5	1963	Wild	Casual	http://legacy.tropicos.org/Specimen/100953588	PRESERVED_SPECIMEN	MO, HUTI	100953588
Kalanchoe pinnata	-0.692384	-90.3282	Lining trailside from Bella Vista to transition zone. Santa Cruz (Indefatigable)	Galapagos	Insular		7	1966	Wild	Uncertain (in the wild)	https://www.gbif.org/occurrence/1701754926	PRESERVED_SPECIMEN	F	V0437675F
Kalanchoe pinnata	-0.68447	-90.3236	Unnamed Road, Bellavista, Ecuador	Galapagos	Insular	21	10	2017	Wild	Casual	https://www.gbif.org/occurrence/1701755323	PRESERVED_SPECIMEN	F	V0437674F
Kalanchoe pinnata	-0.681861	-90.3284	Finca de Sr. Villasis.	Galapagos	Insular	11	9	2001	Uncertain	Uncertain	http://legacy.tropicos.org/Specimen/2622154	PRESERVED_SPECIMEN	MO	2622154
Kalanchoe pinnata	-0.619776	-90.4274	Galapagos Islands, Santa Cruz, Galapagos, EC	Galapagos	Insular	4	11	2019	Wild	Casual	https://www.gbif.org/occurrence/47736596	PRESERVED_SPECIMEN	AAU	H.Balslev2986
Kalanchoe pinnata	-0.611402	-76.617	Orellana, Ecuador	Orellana	Amazonian	7	5	2021	Wild	Uncertain (in the wild)	https://www.inaturalist.org/observations/64599334	HUMAN_OBSERVATION	iNaturalist
Kalanchoe pinnata	-0.524482	-76.4402	Napo Wildlife Center, Ecuador	Orellana	Amazonian	8	10	2007	Uncertain	Uncertain	http://legacy.tropicos.org/Specimen/1787262	PRESERVED_SPECIMEN	MO	1787262
Kalanchoe pinnata	-0.5	-77.3	Comuna San José de Payamino at Río Payamino 4-5 hours upstream from Coca in motor cano. Tropical rain forest and old gardens. Information: Silverio Jipa (33 years, married, 4 kids) and others from the community.	Orellana	Amazonian	4	12	1983	Cultivated	Cultivated	https://www.gbif.org/occurrence/1928272898	PRESERVED_SPECIMEN	NY	424058
Kalanchoe pinnata	-0.5	-77.3333	San José de Payamino, Loreto, Ecuador	Orellana	Amazonian	28	3	1984	Wild	Uncertain (in the wild)	https://www.inaturalist.org/observations/23903096	HUMAN_OBSERVATION	iNaturalist	23903096
Kalanchoe pinnata	-0.494722	-76.0769	Comunidad El Edén (Kichwa), en orillas del Río Napo. Bosque húmedo tropical. Bosque de la comunidad, poco intervenido. Proyecto Etnobotánico de las comunidades indígenas del área de influencia de PetroEcuador. Ejecutado por la Corporación Botánica Ecuadendron-Herbario Nacional del Ecuador QCNE y la Escuela de Biología, Universidad Central. Con la colaboración de Missouri Botanical Garden, Fundaci…	Orellana	Amazonian	15	2	2005	Wild	Uncertain (in the wild)	https://www.inaturalist.org/observations/64964558	HUMAN_OBSERVATION	iNaturalist
Kalanchoe pinnata	-0.46666	-76.7167	Southern shore of Río Napo, a few kilometers below Mision Pompeya. Garden and plantation around native house and surrounding tropical rainforest. Etnobotanical information given by El Capitan and translated by Licenciado Santos Dea from Mision Pompeya.	Orellana	Amazonian	20	8	1982	Cultivated	Cultivated	https://www.inaturalist.org/observations/22419176	HUMAN_OBSERVATION	iNaturalist
Kalanchoe pinnata	-0.462637	-76.9882	Francisco de Orellana Airport, Francisco de Orellana, Ecuador	Orellana	Amazonian	8	5	2021	Wild	Uncertain (in the wild)	https://www.gbif.org/occurrence/1701755296	PRESERVED_SPECIMEN	F	V0437655F
Kalanchoe pinnata	-0.461673	-76.9931	Francisco de Orellana, Ecuador	Orellana	Amazonian	5	5	2021	Uncertain	Uncertain	https://www.inaturalist.org/observations/47362998	HUMAN_OBSERVATION	iNaturalist
Kalanchoe pinnata	-0.4519	-78.6742	Vía a Bombolí, Los Alpes, Ecuador	Pichincha	Andean	10	10	1980	Wild	Uncertain (in the wild)	https://www.gbif.org/occurrence/47736662	PRESERVED_SPECIMEN	AAU	J.Brandbyge32831
Kalanchoe pinnata	-0.423277	-90.3716	Old trail to Bellavista, at El Rancho.	Galapagos	Insular	4	9	1974	Wild	Casual	https://www.gbif.org/occurrence/1701754917	PRESERVED_SPECIMEN	F	V0437678F
Kalanchoe pinnata	-0.41666	-78.75	Canton Sto. Domingo. Parroquia Tandapi. Bosque muy h√∫medo Premontano. Informante: Cesar Octavio S√°nchez	Pichincha	Andean	16	6	1989	Wild	Uncertain (in the wild)	https://www.gbif.org/occurrence/1701755320	PRESERVED_SPECIMEN	F	V0437673F
Kalanchoe pinnata	-0.4	-78.6739	Along road from Tandayapa to Mindo, 7,2 m S of Tandayapa	Pichincha	Andean	27	3	2006	Uncertain	Uncertain	http://legacy.tropicos.org/Specimen/2382013	PRESERVED_SPECIMEN	MO	2382013
Kalanchoe pinnata	-0.373889	-76.5522	Etnia Kichwa, Comunidad Itaya. Cumbuniyacu, margen izquierdo, a 200 m de la carretera que conduce al Puerto Itaya. Bosque muy humedo tropical. Bosque poco intervenido. Suelo arcilloso rojizo. Proyecto Etnobotanico del Herbario Nacional, co-financiado por PetroEcuador.	Sucumbios	Amazonian	29	3	2004	Uncertain	Uncertain	https://www.inaturalist.org/observations/77766179	HUMAN_OBSERVATION	iNaturalist
Kalanchoe pinnata	-0.366	-78.916	Km 40-51 on road Santo Domingo de los Colorados - Quito. Forested slopes along Río Pilatón.	Cotopaxi	Andean	14	6	1973	Wild	Uncertain (in the wild)	https://www.inaturalist.org/observations/64630930	HUMAN_OBSERVATION	iNaturalist
Kalanchoe pinnata	-0.350879	-78.4326	Sangolqui, Ecuador	Pichincha	Andean	6	4	2021	Wild	Uncertain (in the wild)	https://www.inaturalist.org/observations/41061053	HUMAN_OBSERVATION	iNaturalist	41061053
Kalanchoe pinnata	-0.33333	-78.8333	carretera Quito-Aloag- Santo Domingo de los Colorados, Km 94, sector La Esperie. Colecciones en zona húmeda en vegetación disturbada.	Santo Domingo	Coastal	20	11	1987	Uncertain	Uncertain	https://www.inaturalist.org/observations/57926817	HUMAN_OBSERVATION	iNaturalist
Kalanchoe pinnata	-0.319493	-78.9543	Prov. Pichincha: road Aloag - Santo Domingo, Tandápi (M. Cornejo Astroga), at the confluence between Rio Tandápi with Rio Pilatón, subtropical rain and gallery forest, 1500 m. Iter Regnellianum nonum. Flora aequadoriensis	Pichincha	Andean	19	1	1967	Wild	Uncertain (in the wild)	https://www.gbif.org/occurrence/1927845345	PRESERVED_SPECIMEN	NY	1527359
Kalanchoe pinnata	-0.290734	-78.4693	Alfredo Baquerizo Moreno, Quito, Pichincha, EC	Pichincha	Andean	21	2	2021	Cultivated	Cultivated	https://www.inaturalist.org/observations/24145266	HUMAN_OBSERVATION	iNaturalist
Kalanchoe pinnata	-0.273353	-79.0962	Rio Toachi, Ecuador	Cotopaxi	Andean	9	11	2020	Wild	Casual	https://www.aubot.dk/show_image.php?CatalogNumber=H.Balslev2901&RecID=7040&imgType=specimenImg	PRESERVED_SPECIMEN	MO	2636551
Kalanchoe pinnata	-0.25	-78.9833	Road from Quito to Santo Domingo de los Colorados, ca. 46 km E of Santo Domingo.	Santo Domingo	Coastal	1	2	1974	Wild	Naturalized	https://www.gbif.org/occurrence/2424847148	PRESERVED_SPECIMEN	SD
Kalanchoe pinnata	-0.25	-76.35	San Pablo de los Secoyas. Cultivated and semicultivated areas in and near the village.	Napo	Amazonian	12	8	1980	Cultivated	Cultivated	https://www.inaturalist.org/observations/24146710	HUMAN_OBSERVATION	iNaturalist
Kalanchoe pinnata	-0.25	-76.4333	San Roque. Comunidad San Pablo de los Secoyas, a 30 minutos de Posa honda, aguas abajo. Bosque muy humedo Tropical. Bosque poco intervenido. Suelo arcilloso cafe. Proyecto Etnobotanico del Herbario Nacional, co-financiado por PetroEcuador.	Sucumbios	Amazonian	6	5	2004	Uncertain	Uncertain	https://www.inaturalist.org/observations/76690680	HUMAN_OBSERVATION	iNaturalist
Kalanchoe pinnata	-0.232754	-78.5234	Necochea Y Guillermo Miller, Quito 170111, Ecuador	Pichincha	Andean	22	5	2020	Cultivated	Cultivated	https://www.inaturalist.org/observations/88175466	HUMAN_OBSERVATION	iNaturalist
Kalanchoe pinnata	-0.220164	-78.5123	Palora, Morona Santiago, Ecuador	Pichincha	Andean	20	8	1949	Uncertain	Uncertain	https://www.inaturalist.org/observations/93732363	HUMAN_OBSERVATION	iNaturalist
Kalanchoe pinnata	-0.206908	-78.4192	Parque Algarrobos, El Chaquiñan, 170903, La Primavera, Ecuador	Pichincha	Andean	27	4	2019	Wild	Casual	http://legacy.tropicos.org/Specimen/3018515	PRESERVED_SPECIMEN	MO	3018515
Kalanchoe pinnata	-0.117282	-76.52	Rio Aguarico, Shushufindi. Sembrada dentro de un jardin de casa	Sucumbios	Amazonian	27	2	1975	Cultivated	Cultivated	https://www.inaturalist.org/observations/89692294	HUMAN_OBSERVATION	iNaturalist
Kalanchoe pinnata	-0.068611	-78.3728	Via Quito Guayllabamba, 170203, Guayllabamba, Ecuador	Pichincha	Andean	21	12	1966	Wild	Uncertain (in the wild)	https://www.inaturalist.org/observations/23488866	HUMAN_OBSERVATION	iNaturalist
Kalanchoe pinnata	-0.068188	-78.3724	Prov. Pichincha: Puente Guayllabamba, dry shrubby slope, alt. 2000 m. Iter Regnell. quartum. Flora aequatoriensis	Pichincha	Andean	20	6	1939	Uncertain	Uncertain	https://www.inaturalist.org/observations/23483695	HUMAN_OBSERVATION	iNaturalist
Kalanchoe pinnata	-0.066667	-78.3667	Guayllabamba, km 0-1 S to the village.	Pichincha	Andean	29	2	1984	Wild	Uncertain (in the wild)	https://www.inaturalist.org/observations/23626980	HUMAN_OBSERVATION	iNaturalist	23626980
Kalanchoe pinnata	-0.062273	-78.3496	Prov. Pichincha, below Perucho, dry shrubby slope, alt. c. 1700 m. Calyx light green, more or less tinged with red, rather dark red at base, corolla tube light green at base to red below the lobes, lobes dark red. Iter Regnellianum sextum. Comercial Guayllabamba, Avenida Simon Bolivar 854, 170203, Guayllabamba, Ecuador	Pichincha	Andean	8	4	1956	Wild	Uncertain (in the wild)	https://www.inaturalist.org/observations/23500522	HUMAN_OBSERVATION	iNaturalist	23500522
Kalanchoe pinnata	-0.056497	-78.774	Voluntariado Ambiental Mindo, Vicente Aguirre, 170751, Mindo, Ecuador	Pichincha	Andean	18	3	2018	Wild	Uncertain (in the wild)	https://www.inaturalist.org/observations/43199698	HUMAN_OBSERVATION	iNaturalist
Kalanchoe pinnata	-0.0531825	-78.7642	San Miguel de los Bancos, EC-PI, EC	Pichincha	Andean	24	5	2020	Uncertain	Uncertain	https://www.inaturalist.org/observations/23288910	HUMAN_OBSERVATION	iNaturalist
Kalanchoe pinnata	-0.0502683	-78.771	Via a la Hacienda San Vicente, 170751, Mindo, Ecuador	Pichincha	Andean	26	7	2015	Wild	Casual	https://www.inaturalist.org/observations/23126712	HUMAN_OBSERVATION	iNaturalist
Kalanchoe pinnata	-0.05	-78.37	Prov. Pichincha: Panamerican highway, at bridge over Rio Guallabamba, xerophytic slopes and gallery forest. Iter Regnellianum nonum. Flora aequadoriensis	Pichincha	Andean	21	12	1966	Wild	Uncertain (in the wild)	https://www.inaturalist.org/observations/9048850	HUMAN_OBSERVATION	iNaturalist	9048850
Kalanchoe pinnata	-0.048672	-78.7752	Mindo	Pichincha	Andean	28	8	2021	Uncertain	Uncertain	https://www.inaturalist.org/observations/24060591	HUMAN_OBSERVATION	iNaturalist
Kalanchoe pinnata	-0.0333333	-76.7	Napo, canton lago agrio, Dureno, Canton indigena Cofan	Napo	Amazonian	11	3	1986	Cultivated	Cultivated	https://www.inaturalist.org/observations/23916477	HUMAN_OBSERVATION	iNaturalist
Kalanchoe pinnata	0.00099928	-78.4487	San Antonio, Ecuador	Pichincha	Andean	15	11	2020	Wild	Uncertain (in the wild)	https://www.inaturalist.org/observations/72944654	HUMAN_OBSERVATION	iNaturalist
Kalanchoe pinnata	0.004089	-78.3993	Carretera Mitad del Mundo-Río Guayllabamba-Perucho-San José de Minas-Otavalo. Sitio de colección Río Guayllabamba-perucho. Zona seca arenosa. De bosque seco arenoso, hierba de tallo rojizo, flores rojas en la base y amarillo en la parte terminar, anteras moradas	Pichincha	Andean	26	4	1980	Wild	Uncertain (in the wild)	https://www.inaturalist.org/observations/18626366	HUMAN_OBSERVATION	iNaturalist
Kalanchoe pinnata	0.05	-78.5	Reserva Geobotanica Pululahua.	Pichincha	Andean	19	3	2013	Uncertain	Uncertain	https://www.inaturalist.org/observations/24051729	HUMAN_OBSERVATION	iNaturalist
Kalanchoe pinnata	0.06666	-78.6667	Parroquia Nanegalito. Bosque muy húmedo Premontano. Informantes: M. Correa, M. Torres, A. Morales, S. Mogoll√≥n, A. Ayala, M. Quishpe, G. Borrero, J. Vargas.	Pichincha	Andean	10	1	1991	Cultivated	Cultivated	https://www.gbif.org/occurrence/2515502868	PRESERVED_SPECIMEN		U.1213751
Kalanchoe pinnata	0.0813447	-79.049	Pedro Vicente Maldonado	Pichincha	Andean	4	11	2020	Cultivated	Cultivated	https://www.inaturalist.org/observations/47657609	HUMAN_OBSERVATION	iNaturalist
Kalanchoe pinnata	0.08333	-78.5	Parroquia Calacali. Reserva Geobotsnica del Pululahua. Bosque humedo Montano Bajo. Sta. Rita. La Escuela. Colecciones en chacras abandonadas.	Pichincha	Andean	7	9	1988	Wild	Uncertain (in the wild)	https://bndb.sisbioecuador.bio/bndb/collections/individual/index.php?occid=171659&clid=0	PRESERVED_SPECIMEN	QCNE	195739
Kalanchoe pinnata	0.0833333	-79.15	Cuyabeno, Comunidad Siona de Tarapuya, Pedro Vicente Maldonado, Ecuador	Sucumbios	Amazonian			2004	Uncertain	Uncertain	https://www.inaturalist.org/observations/36598085	HUMAN_OBSERVATION	iNaturalist	36598085
Kalanchoe pinnata	0.0848889	-77.1363	Sevilla, Ecuador	Sucumbios	Amazonian	28	8	2020	Wild	Casual	https://www.gbif.org/occurrence/2435421089	PRESERVED_SPECIMEN	MEL	MEL 2372464A
Kalanchoe pinnata	0.1167	-78.4167	Via a San Jose de Minas, 170313, Perucho, Ecuador	Pichincha	Andean	14	3	1995	Wild	Uncertain (in the wild)	https://www.inaturalist.org/observations/24033377	HUMAN_OBSERVATION	iNaturalist
Kalanchoe pinnata	0.126114	-78.6534	Santa Marianita	Pichincha	Andean	8	6	2013	Wild	Casual	https://www.inaturalist.org/observations/35887723	HUMAN_OBSERVATION	iNaturalist	35887723
Kalanchoe pinnata	0.12658	-76.7576	Vivero de Petro Ecuador Sucumbios, Lago Agrio	Sucumbios	Amazonian	8	3	2005	Cultivated	Cultivated	https://drive.google.com/file/d/1NEwEa0YvlQoN_9WXcYQz_f4ld0sknbL9/view	PRESERVED_SPECIMEN	QCNE	2231147
Kalanchoe pinnata	0.1292	-78.6333	Bosque Protector Maquipucuna, El Pagchal hill, secondary lower montane rain forest; weed along trail.	Pichincha	Andean	19	11	1998	Wild	Uncertain (in the wild)		PRESERVED_SPECIMEN	CDS	14148
Kalanchoe pinnata	0.131287	-78.6764	NANEGAL	Pichincha	Andean	4	7	2015	Uncertain	Uncertain		PRESERVED_SPECIMEN	CDS	35900
Kalanchoe pinnata	0.176524	-77.415	Puerto Libre, Gonzalo Pizarro, Ecuador	Sucumbios	Amazonian	17	4	2019	Wild	Naturalized		PRESERVED_SPECIMEN	CDS	14195
Kalanchoe pinnata	0.205196	-77.4967	Gonzalo Pizarro, EC-SU, EC	Sucumbios	Amazonian	8	8	2021	Wild	Uncertain (in the wild)		PRESERVED_SPECIMEN	CDS	14175
Kalanchoe pinnata	0.347218	-78.1094	La Victoria	Imbabura	Andean	22	5	2020	Cultivated	Cultivated		PRESERVED_SPECIMEN	CDS	34158
Kalanchoe pinnata	0.390744	-77.941	Pimampiro, Ecuador	Imbabura	Andean	31	12	2019	Cultivated	Cultivated	https://www.inaturalist.org/observations/23929391	HUMAN_OBSERVATION	iNaturalist
Kalanchoe pinnata	0.394198	-78.0627	Pimán al "Partidero" a Chota	Imbabura	Andean	29	12	1949	Uncertain	Uncertain	https://www.inaturalist.org/observations/43792758	HUMAN_OBSERVATION	iNaturalist
Kalanchoe pinnata	0.43333	-77.9833	Parroquia Ambuquí. 1 Km al Este del pueblo. Bosque Seco Premontano. Topograf√≠a colinada, suelo pedregoso.	Imbabura	Andean	7	12	1990	Wild	Naturalized	https://www.inaturalist.org/observations/10299783	HUMAN_OBSERVATION	iNaturalist
Kalanchoe pinnata	0.433333	-78	Imbabura. Ambuqui.	Imbabura	Andean	16	3	1995	Wild	Naturalized	https://www.inaturalist.org/observations/24090899	HUMAN_OBSERVATION	iNaturalist
Kalanchoe pinnata	0.461458	-78.0224	Ibarra, Imbabura, EC	Imbabura	Andean	27	9	2020	Cultivated	Cultivated	https://www.inaturalist.org/observations/83581967	HUMAN_OBSERVATION	iNaturalist
Kalanchoe pinnata	0.483	-78.066	Chota valley, west of Chota. Along the river. Scrub dominated by thorny shrubs and cacti.	Imbabura	Andean	28	10	1981	Wild	Uncertain (in the wild)		PRESERVED_SPECIMEN	CDS	39245
Kalanchoe pinnata	0.833333	-78.1833	El Carmen. Cerro Golondrinas. Bosque Montano. Bosque primario en colinas.	Carchi	Andean	18	8	1994	Uncertain	Uncertain		PRESERVED_SPECIMEN	CDS	3847
Kalanchoe thyrsiflora	-0.206953	-78.4201	Parque Los Algarrobos	Pichincha	Andean	7	3	2020	Uncertain	Uncertain	https://www.inaturalist.org/observations/48856837	HUMAN_OBSERVATION	iNaturalist
Kalanchoe thyrsiflora	-0.101631	-78.4621	Carcelén, Quito, Ecuador	Pichincha	Andean	22	5	2020	Uncertain	Uncertain	https://www.inaturalist.org/observations/39686156	HUMAN_OBSERVATION	iNaturalist
Kalanchoe tomentosa	-3.59355	-79.6254	Barrio Huayrapongo - Huertas	El Oro	Coastal	18	6	2021	Cultivated	Cultivated	https://www.inaturalist.org/observations/64605829	HUMAN_OBSERVATION	iNaturalist	3794557
Kalanchoe tomentosa	-2.17271	79.5391	Via Naranjito	Guayas	Coastal	26	10	2021	Cultivated	Cultivated	https://www.inaturalist.org/observations/71615089	HUMAN_OBSERVATION	iNaturalist	3876802
Kalanchoe tomentosa	-2.10888	-79.9016	Samanes 6, Guayaquil 090112, Ecuador	Guayas	Coastal	5	8	2021	Cultivated	Cultivated	https://www.inaturalist.org/observations/69657794	HUMAN_OBSERVATION	iNaturalist	3874633
Kalanchoe tomentosa	-2.10887	-79.9016	Samanes 6, Guayaquil 090112, Ecuador	Guayas	Coastal	5	8	2021	Cultivated	Cultivated	https://www.inaturalist.org/observations/83515649	HUMAN_OBSERVATION	iNaturalist	4581688
Kalanchoe tomentosa	-2.10887	-79.9016	Samanes 6, Guayaquil 090112, Ecuador	Guayas	Coastal	5	8	2021	Cultivated	Cultivated	https://www.inaturalist.org/observations/67621554	HUMAN_OBSERVATION	iNaturalist	3843950
Kalanchoe tomentosa	-1.48058	-77.9981	Pastaza, EC-PA, EC	Pastaza	Amazonian	21	4	2020	Cultivated	Cultivated	https://www.inaturalist.org/observations/25018130	HUMAN_OBSERVATION	iNaturalist	1591581
Kalanchoe tomentosa	-1.38999	-78.4181	De las Dalias, Banos, Tungurahua, EC	Tungurahua	Andean	27	8	2020	Cultivated	Cultivated	https://www.inaturalist.org/observations/57779624	HUMAN_OBSERVATION	iNaturalist	1902718
Kalanchoe tomentosa	-1.26001	-78.6363	Córdoba, Ambato, Tungurahua, EC	Tungurahua	Andean	12	5	2019	Cultivated	Cultivated	https://www.inaturalist.org/observations/68335379	HUMAN_OBSERVATION	iNaturalist	3878175
Kalanchoe tomentosa	-1.04433	-79.8269	Pichincha	Manabi	Coastal	19	6	2020	Cultivated	Cultivated	https://www.inaturalist.org/observations/66796524	HUMAN_OBSERVATION	iNaturalist	3878343
Kalanchoe tomentosa	-0.930886	-78.6106	Juan Montalvo (San Sebastian), Ecuador	Cotopaxi	Andean	11	9	2020	Cultivated	Cultivated	https://www.inaturalist.org/observations/59274637	HUMAN_OBSERVATION	iNaturalist	3561673
Kalanchoe tomentosa	-0.374799	-78.4805	Amaguaña, Ecuador	Pichincha	Andean	26	2	2021	Cultivated	Cultivated	https://www.inaturalist.org/observations/61817150	HUMAN_OBSERVATION	iNaturalist	3712324
Kalanchoe tomentosa	-0.303744	-78.4116	Alangasí	Pichincha	Andean	10	11	2020	Cultivated	Cultivated	https://www.inaturalist.org/observations/45820522	HUMAN_OBSERVATION	iNaturalist	2907114
Kalanchoe tomentosa	-0.286142	-78.5425	Quito, EC-PI, EC	Pichincha	Andean	1	12	2019	Cultivated	Cultivated	https://www.inaturalist.org/observations/43203130	HUMAN_OBSERVATION	iNaturalist	1675881
Kalanchoe tomentosa	-0.272725	-78.5239	Balzar Y Zumbagua, Quito 170139, Ecuador	Pichincha	Andean	14	2	2021	Cultivated	Cultivated	https://www.inaturalist.org/observations/50222746	HUMAN_OBSERVATION	iNaturalist	3206509
Kalanchoe tomentosa	-0.268323	-78.3477	Distrito Metropolitano de Quito, Ecuador	Pichincha	Andean	19	1	2021	Cultivated	Cultivated	https://www.inaturalist.org/observations/85561905	HUMAN_OBSERVATION	iNaturalist	4561219
Kalanchoe tomentosa	-0.254827	-78.5457	Vencedores de Pichincha, Quito 170131, Ecuador	Pichincha	Andean	14	11	2020	Cultivated	Cultivated	https://www.inaturalist.org/observations/36273686	HUMAN_OBSERVATION	iNaturalist	1553505
Kalanchoe tomentosa	-0.227324	-78.4849	Jardin Del Valle, Quito 170145, Ecuador	Pichincha	Andean	19	12	2020	Cultivated	Cultivated	https://www.inaturalist.org/observations/46930936	HUMAN_OBSERVATION	iNaturalist	2683179
Kalanchoe tomentosa	-0.125748	-78.3188	Checa	Pichincha	Andean	5	1	2021	Cultivated	Cultivated	https://www.inaturalist.org/observations/90082920	HUMAN_OBSERVATION	iNaturalist	2579082
Kalanchoe tomentosa	0.0136317	-78.4569	San Antonio, Ecuador	Pichincha	Andean	4	6	2021	Cultivated	Cultivated	https://www.inaturalist.org/observations/90082916	HUMAN_OBSERVATION	iNaturalist	2579082
Kalanchoe tomentosa	0.066667	-78.4	Puéllaro	Pichincha	Andean	3	7	2021	Cultivated	Cultivated	https://www.inaturalist.org/observations/90082914	HUMAN_OBSERVATION	iNaturalist	2579082
Kalanchoe tomentosa	0.333997	-78.116	Rio Pastaza, Ibarra, Imbabura, EC	Imbabura	Andean	22	5	2020	Cultivated	Cultivated	https://www.inaturalist.org/observations/82502099	HUMAN_OBSERVATION	iNaturalist	3776046
Kalanchoe tomentosa	0.525564	-77.7891	San Gabriel, Ecuador	Carchi	Andean	5	3	2021	Cultivated	Cultivated	https://www.inaturalist.org/observations/70609266	HUMAN_OBSERVATION	iNaturalist	3874879
Kalanchoe tomentosa	0.915573	-79.6894	PARROQUIA, Vuelta Larga, Ecuador	Esmeralda	Coastal	5	10	2020	Cultivated	Cultivated	https://www.inaturalist.org/observations/64889664	HUMAN_OBSERVATION	iNaturalist	3781307
Kalanchoe tomentosa	0.91565	-79.6894	PARROQUIA, Vuelta Larga, Ecuador	Esmeralda	Coastal	13	5	2020	Cultivated	Cultivated	https://www.inaturalist.org/observations/99470921	HUMAN_OBSERVATION	iNaturalist	2885754
Kalanchoe tubiflora	-4.03219	-79.2174	Loja, Ecuador	Loja	Andean	25	4	2020	Wild	Uncertain (in the wild)	http://www.projectnoah.org/spottings/44315002	HUMAN_OBSERVATION
Kalanchoe tubiflora	-4.03195	-79.217	Loja, Ecuador	Loja	Andean	27	9	2020	Wild	Naturalized	https://bndb.sisbioecuador.bio/bndb/collections/individual/index.php?occid=803572&clid=0	PRESERVED_SPECIMEN	CDF	14321
Kalanchoe tubiflora	-3.98913	-79.2044	Loja, Ecuador	Loja	Andean	14	2	2019	Wild	Casual	https://bndb.sisbioecuador.bio/bndb/collections/individual/index.php?occid=803823&clid=0	PRESERVED_SPECIMEN	CDF	14648
Kalanchoe tubiflora	-3.2292	-79.2795	Asuncion, Provincia del Azuay, Ecuador	Azuay	Andean	14	10	2013	Wild	Uncertain (in the wild)	https://www.inaturalist.org/observations/77129385	HUMAN_OBSERVATION	iNaturalist
Kalanchoe tubiflora	-1.23979	-78.6315	Parroquia San Francisco, Ambato, Ecuador	Tungurahua	Andean	29	12	2020	Wild	Uncertain (in the wild)	https://www.inaturalist.org/observations/77143657	HUMAN_OBSERVATION	iNaturalist
Kalanchoe tubiflora	-0.957897	-90.9629	Vivienda del barrio Colegio. Puerto Villamil.	Galapagos	Insular	14	12	2004	Cultivated	Cultivated	https://www.inaturalist.org/observations/77129395	HUMAN_OBSERVATION	iNaturalist
Kalanchoe tubiflora	-0.954572	-90.9655	Vivienda del barrio Loja. Puerto Villamil.	Galapagos	Insular	22	9	2005	Cultivated	Cultivated	https://www.inaturalist.org/observations/77129387	HUMAN_OBSERVATION	iNaturalist
Kalanchoe tubiflora	-0.905194	-89.6128		Galapagos	Insular			2006	Wild	Naturalized	https://www.inaturalist.org/observations/77143648	HUMAN_OBSERVATION	iNaturalist
Kalanchoe tubiflora	-0.900292	-89.607	Puerto Baquerizo Moreno, Galápagos, Ecuador	Galapagos	Insular	19	9	2008	Uncertain	Uncertain	https://bndb.sisbioecuador.bio/bndb/collections/individual/index.php?occid=805984&clid=0	PRESERVED_SPECIMEN	CDF	16986
Kalanchoe tubiflora	-0.886777	-89.5413	Zona agrícola. Mirador de La Soledad (FC266A-inventario).	Galapagos	Insular	8	1	2007	Cultivated	Cultivated	https://bndb.sisbioecuador.bio/bndb/collections/individual/index.php?occid=806261&clid=0	PRESERVED_SPECIMEN	CDF	17241
Kalanchoe tubiflora	-0.886776	-89.5413		Galapagos	Insular			2007	Wild	Naturalized		HUMAN_OBSERVATION	Anne Guézou
Kalanchoe tubiflora	-0.858222	-91.0174	Finca de Gringo Housen y Susana Jaramillo (FI 061), ex. Ángel Freire Zurita.	Galapagos	Insular	6	6	2005	Cultivated	Cultivated	https://www.inaturalist.org/observations/20345295	HUMAN_OBSERVATION	iNaturalist	20345295
Kalanchoe tubiflora	-0.850916	-91.0385	Finca de Esther Bazán (La Quinta de Jeniffer) (FI 121), ex. Juan Alberto Tupiza Chamaida.	Galapagos	Insular	3	12	2004	Cultivated	Cultivated	https://www.inaturalist.org/observations/43498787	HUMAN_OBSERVATION	iNaturalist	43498787
Kalanchoe tubiflora	-0.75175	-90.3111	Barrio Punta Estrada. Casa del Sr. Agusto Cruz.	Galapagos	Insular	6	2	2001	Wild	Naturalized	https://www.inaturalist.org/observations/61062856	HUMAN_OBSERVATION	iNaturalist
Kalanchoe tubiflora	-0.745429	-90.3117		Galapagos	Insular			2003	Wild	Naturalized	https://www.inaturalist.org/observations/37444788	HUMAN_OBSERVATION	iNaturalist	37444788
Kalanchoe tubiflora	-0.742808	-90.3105	Museo del Mar, Ciclovía Av. Padre Julio Herrera, 200102, Puerto Ayora, Ecuador	Galapagos	Insular	29	12	2019	Uncertain	Uncertain	https://www.flickr.com/photos/andreaskay/6855245586/	HUMAN_OBSERVATION
Kalanchoe tubiflora	-0.742177	-90.3096	Cementerio de Puerto Ayora.	Galapagos	Insular	18	3	2002	Uncertain	Uncertain	https://www.inaturalist.org/observations/84705627	HUMAN_OBSERVATION	iNaturalist
Kalanchoe tubiflora	-0.739717	-90.3061	Instalaciones de la Direccion del Parque Nacional Galapagos, Puerto Ayora, Isla Santa Cruz	Galapagos	Insular			2019	Wild	Invasive	http://pinzonesygorriones.blogspot.com.es/2014/05/flora-de-quito-i-li-flora-de-la.html	HUMAN_OBSERVATION
Kalanchoe tubiflora	-0.738112	-90.3127		Galapagos	Insular			2002	Wild	Naturalized	https://www.inaturalist.org/observations/67257736	HUMAN_OBSERVATION	iNaturalist
Kalanchoe tubiflora	-0.736694	-90.3104	Vivienda del barrio Arrayanes. Pto. Ayora.	Galapagos	Insular	23	8	2002	Cultivated	Cultivated	https://www.inaturalist.org/observations/70344474	HUMAN_OBSERVATION	iNaturalist
Kalanchoe tubiflora	-0.054	-78.454	Parroquia de Pomasqui	Pichincha	Andean	8	5	2014	Wild	Naturalized	https://www.inaturalist.org/observations/34683865	HUMAN_OBSERVATION	iNaturalist	34683865
Kalanchoe tubiflora	-0.0484946	-78.4556	Pomasqui, Quito, Ecuador	Pichincha	Andean	21	2	2021	Wild	Uncertain (in the wild)	https://www.inaturalist.org/observations/70015118	HUMAN_OBSERVATION	iNaturalist
Kalanchoe tubiflora	-0.042485	-78.4475	Quito, Pichincha, Ecuador	Pichincha	Andean	11	2	2021	Wild	Naturalized	https://www.inaturalist.org/observations/77129384	HUMAN_OBSERVATION	iNaturalist
Kalanchoe tubiflora	-0.041997	-78.4448	Parque Metropolitano Equinoccial, Quito, Ecuador	Pichincha	Andean	27	6	2021	Uncertain	Uncertain	https://www.inaturalist.org/observations/71296690	HUMAN_OBSERVATION	iNaturalist
Kalanchoe tubiflora	-0.00294104	-78.4426	San Antonio de Pichincha	Pichincha	Andean	14	3	2021	Wild	Naturalized	https://www.inaturalist.org/observations/67862184	HUMAN_OBSERVATION	iNaturalist
Kalanchoe tubiflora	0.0105799	-78.431	San Antonio, Ecuador	Pichincha	Andean	10	1	2021	Wild	Naturalized	https://www.inaturalist.org/observations/85274418	HUMAN_OBSERVATION	iNaturalist
Kalanchoe tubiflora	0.0107389	-78.4314	Quito, Pichincha, Ecuador	Pichincha	Andean	3	5	2021	Wild	Naturalized	https://www.inaturalist.org/observations/12796036	HUMAN_OBSERVATION	iNaturalist	12796036
Kalanchoe tubiflora	0.0107694	-78.4314	Distrito Metropolitano de Quito, Ecuador	Pichincha	Andean	3	5	2021	Wild	Naturalized	https://bndb.sisbioecuador.bio/bndb/collections/individual/index.php?occid=803431&clid=0	PRESERVED_SPECIMEN	CDF	14184
Kalanchoe tubiflora	0.0107944	-78.4312	Distrito Metropolitano de Quito, Ecuador	Pichincha	Andean	3	5	2021	Wild	Naturalized	https://bndb.sisbioecuador.bio/bndb/collections/individual/index.php?occid=805256&clid=0	PRESERVED_SPECIMEN	CDF	16269
Kalanchoe tubiflora	0.0108056	-78.4313	Distrito Metropolitano de Quito, Ecuador	Pichincha	Andean	3	5	2021	Wild	Naturalized	https://bndb.sisbioecuador.bio/bndb/collections/individual/index.php?occid=805647&clid=0	PRESERVED_SPECIMEN	CDF	16668
Kalanchoe tubiflora	0.0108111	-78.4314	Distrito Metropolitano de Quito, Ecuador	Pichincha	Andean	3	5	2021	Wild	Naturalized		PRESERVED_SPECIMEN	CDS	39246
Kalanchoe tubiflora	0.0108278	-78.4312	Distrito Metropolitano de Quito, Ecuador	Pichincha	Andean	3	5	2021	Wild	Naturalized		HUMAN_OBSERVATION	PlosOne
Kalanchoe tubiflora	0.0117427	-78.432	San Antonio, Ecuador	Pichincha	Andean	1	7	2021	Uncertain	Uncertain		HUMAN_OBSERVATION	PlosOne
Kalanchoe tubiflora	0.195	-78.29	Otavalo, Imbabura Province, Ecuador	Imbabura	Andean	19	3	2012	Wild	Uncertain (in the wild)		HUMAN_OBSERVATION	PlosOne
Kalanchoe tubiflora	0.357503	-78.1067	Via Mirador San Miguel Arcangel, 100112, Ibarra, Imbabura, Ecuador	Imbabura	Andean	8	3	2018	Wild	Uncertain (in the wild)		HUMAN_OBSERVATION	PlosOne
Kalanchoe xhoughtonii	-4.2465	-79.242	Loja, Ecuador	Loja	Andean	21	7	2019	Wild	Casual	https://www.inaturalist.org/observations/66484882	HUMAN_OBSERVATION	iNaturalist
Kalanchoe xhoughtonii	-2.89656	-79.014	Gil Ramírez Dávalos, Cuenca, Ecuador	Azuay	Andean	6	9	2021	Cultivated	Cultivated	https://www.inaturalist.org/observations/23259872	HUMAN_OBSERVATION	iNaturalist
Kalanchoe xhoughtonii	-2.89632	-78.9543	Cuenca, Azuay, EC	Azuay	Andean	3	7	2018	Cultivated	Cultivated	https://www.inaturalist.org/observations/45442216	HUMAN_OBSERVATION	iNaturalist
Kalanchoe xhoughtonii	-2.89617	-78.9545	Camino en el Valle, 010170, El Valle, Cuenca, EC-AZ, EC	Azuay	Andean	7	7	2019	Wild	Uncertain (in the wild)	https://www.inaturalist.org/observations/71718317	HUMAN_OBSERVATION	iNaturalist
Kalanchoe xhoughtonii	-2.89229	-79.0168	Cuenca, EC-AZ, EC	Azuay	Andean	23	5	2018	Wild	Naturalized	https://www.inaturalist.org/observations/36350064	HUMAN_OBSERVATION	iNaturalist
Kalanchoe xhoughtonii	-2.88581	-78.9574	Urbanizacion Ingenieros Electricos, Cuenca, Ecuador	Azuay	Andean	19	1	2020	Wild	Casual	https://www.inaturalist.org/observations/79457078	HUMAN_OBSERVATION	iNaturalist
Kalanchoe xhoughtonii	-2.62909	-80.3901	Gral Villamil, Ecuador	Guayas	Coastal	14	6	2021	Wild	Uncertain (in the wild)	https://www.inaturalist.org/observations/52948450	HUMAN_OBSERVATION	iNaturalist
Kalanchoe xhoughtonii	-2.21878	-80.9039	La Libertad, Ecuador	Santa Elena	Coastal	17	5	2017	Cultivated	Cultivated	http://fieldguides.fieldmuseum.org/sites/default/files/rapid-color-guides-pdfs/214_Bosque_Jerusalen_1.pdf	HUMAN_OBSERVATION
Kalanchoe xhoughtonii	-2.19908	-80.8585	Ballenita	Santa Elena	Coastal	4	12	2019	Wild	Uncertain (in the wild)	https://www.inaturalist.org/observations/65021649	HUMAN_OBSERVATION	iNaturalist
Kalanchoe xhoughtonii	-1.7945	-79.5242	Babahoyo, Ecuador	Los Rios	Coastal	21	3	2021	Cultivated	Cultivated	https://www.inaturalist.org/observations/28371229	HUMAN_OBSERVATION	iNaturalist
Kalanchoe xhoughtonii	-1.39349	-78.4181	Coliseo Municipal, Motilones, Baños de Agua Santa, Ecuador	Tungurahua	Andean	28	1	2019	Wild	Casual	http://sweetgum.nybg.org/science/vh/specimen_details.php?irn=3202488; http://www.tropicos.org/Image/100530727	PRESERVED_SPECIMEN	MO	62157
Kalanchoe xhoughtonii	-1.34255	-80.7443	South Pacific Ocean, Jipijapa, Manabí­, EC	Manabi	Coastal	16	12	2020	Uncertain	Uncertain	https://www.inaturalist.org/observations/86613201	HUMAN_OBSERVATION	iNaturalist
Kalanchoe xhoughtonii	-1.24815	-78.6386	Miraflores, Ambato, Ecuador	Tungurahua	Andean	31	7	2020	Wild	Casual	https://www.inaturalist.org/observations/19938757	HUMAN_OBSERVATION	iNaturalist	19938757
Kalanchoe xhoughtonii	-0.999937	-78.6235	Pujili, Ecuador	Cotopaxi	Andean	27	8	2021	Wild	Naturalized	http://www.inaturalist.org/observations/4412160	HUMAN_OBSERVATION	iNaturalist
Kalanchoe xhoughtonii	-0.986042	-77.8173	av. Tamiahurco y Ayahuasca, Ecuador	Napo	Amazonian	27	4	2019	Cultivated	Cultivated	https://www.inaturalist.org/observations/46404182	HUMAN_OBSERVATION	iNaturalist
Kalanchoe xhoughtonii	-0.962319	-80.6835	Milenium, Manta, Ecuador	Manabi	Coastal	26	4	2020	Cultivated	Cultivated	https://www.inaturalist.org/observations/14033144	HUMAN_OBSERVATION	iNaturalist
Kalanchoe xhoughtonii	-0.953321	-80.6964	Manta, Manabi, Ecuador	Manabi	Coastal	18	4	2020	Cultivated	Cultivated	https://www.inaturalist.org/observations/12752848	HUMAN_OBSERVATION	iNaturalist
Kalanchoe xhoughtonii	-0.907628	-89.6135	unnamed road, Puerto Baquerizo Moreno, Ecuador	Galapagos	Insular	5	12	2019	Cultivated	Cultivated	https://www.inaturalist.org/observations/83032753	HUMAN_OBSERVATION	iNaturalist
Kalanchoe xhoughtonii	-0.739452	-90.3075	Instalaciones de la Direccion del Parque Nacional Galapagos, Puerto Ayora, Isla Santa Cruz	Galapagos	Insular			2019	Wild	Naturalized	https://www.inaturalist.org/observations/79457252	HUMAN_OBSERVATION	iNaturalist
Kalanchoe xhoughtonii	-0.739452	-90.3075	Instalaciones de la Direccion del Parque Nacional Galapagos, Puerto Ayora, Isla Santa Cruz	Galapagos	Insular			2019	Wild	Naturalized	https://www.inaturalist.org/observations/36379683	HUMAN_OBSERVATION	iNaturalist	36379683
Kalanchoe xhoughtonii	-0.736694	-90.3104	Isla Santa Cruz	Galapagos	Insular	30	10	2002	Wild	Uncertain (in the wild)	https://www.inaturalist.org/observations/67546324	HUMAN_OBSERVATION	iNaturalist
Kalanchoe xhoughtonii	-0.735908	-90.3123	Puerto Ayora, Isla Santa Cruz	Galapagos	Insular			2003	Cultivated	Cultivated	https://www.inaturalist.org/observations/17506042	HUMAN_OBSERVATION	iNaturalist
Kalanchoe xhoughtonii	-0.245278	-78.5425	La Lorena, Quito 170131, Ecuador	Pichincha	Andean	9	6	2020	Cultivated	Cultivated	https://www.inaturalist.org/observations/41276368	HUMAN_OBSERVATION	iNaturalist
Kalanchoe xhoughtonii	-0.240819	-78.3651	Distrito Metropolitano de Quito, Ecuador	Pichincha	Andean	3	1	2021	Wild	Uncertain (in the wild)	https://www.inaturalist.org/observations/83886055	HUMAN_OBSERVATION	iNaturalist
Kalanchoe xhoughtonii	-0.240079	-78.3653	Avenida Universitaria, Tumbaco, Ecuador	Pichincha	Andean	9	5	2020	Wild	Naturalized	https://www.inaturalist.org/observations/94013812	HUMAN_OBSERVATION	iNaturalist
Kalanchoe xhoughtonii	-0.22318	-78.4267	Zoológico de guayllabamba	Pichincha	Andean	3	5	2019	Wild	Casual	https://www.inaturalist.org/observations/83076460	HUMAN_OBSERVATION	iNaturalist
Kalanchoe xhoughtonii	-0.22004	-78.4892	La Vicentina, Quito, Ecuador	Pichincha	Andean	5	3	2021	Wild	Uncertain (in the wild)	https://www.inaturalist.org/observations/72948146	HUMAN_OBSERVATION	iNaturalist
Kalanchoe xhoughtonii	-0.219726	-78.4892	La Vicentina, Quito, Ecuador	Pichincha	Andean	30	4	2021	Wild	Uncertain (in the wild)	https://www.inaturalist.org/observations/24697399	HUMAN_OBSERVATION	iNaturalist
Kalanchoe xhoughtonii	-0.219698	-78.4881	La Vicentina, Quito, Ecuador	Pichincha	Andean	6	3	2021	Wild	Uncertain (in the wild)	https://www.inaturalist.org/observations/38509339	HUMAN_OBSERVATION	iNaturalist
Kalanchoe xhoughtonii	-0.217602	-79.1852	Unnamed Road, Santo Domingo, Ecuador	Santo Domingo	Coastal	6	11	2020	Cultivated	Cultivated	https://www.inaturalist.org/observations/24713929	HUMAN_OBSERVATION	iNaturalist
Kalanchoe xhoughtonii	-0.216655	-78.4573	Cumbayá, Quito, Ecuador	Pichincha	Andean	14	6	2021	Wild	Uncertain (in the wild)	https://www.inaturalist.org/observations/84130338	HUMAN_OBSERVATION	iNaturalist
Kalanchoe xhoughtonii	-0.207482	-78.3908	Vicente Alvarez, Tumbaco, Pichincha, EC	Pichincha	Andean	2	6	2021	Cultivated	Cultivated	https://www.inaturalist.org/observations/20007921	HUMAN_OBSERVATION	iNaturalist
Kalanchoe xhoughtonii	-0.207093	-78.4227	El Chaquiñan, 170902, Ecuador	Pichincha	Andean	7	3	2020	Cultivated	Cultivated		HUMAN_OBSERVATION	Anne Guézou
Kalanchoe xhoughtonii	-0.203645	-78.4151	El Chaquiñan, 170181, Tumbaco, Ecuador	Pichincha	Andean	11	10	2018	Uncertain	Uncertain		HUMAN_OBSERVATION	Anne Guézou
Kalanchoe xhoughtonii	-0.203	-78.408	Just off the Chaquiñán trail at the end of Camino de la Viña, Portoviejo, 170902, Tumbaco, Ecuador	Pichincha	Andean	22	11	2011	Wild	Naturalized		PRESERVED_SPECIMEN	CDS	14409
Kalanchoe xhoughtonii	-0.196982	-78.4357	Universidad San Francisco de Quito, Pampite, 170157, Ecuador	Pichincha	Andean	25	1	2020	Wild	Casual	https://www.inaturalist.org/observations/24487171	HUMAN_OBSERVATION	iNaturalist
Kalanchoe xhoughtonii	-0.196894	-78.4355	Universidad San Francisco de Quito, Pampite, 170157, Ecuador	Pichincha	Andean	25	2	2019	Wild	Casual	https://www.inaturalist.org/observations/24619292	HUMAN_OBSERVATION	iNaturalist	24619292
Kalanchoe xhoughtonii	-0.192876	-78.3771	170184, Ecuador	Pichincha	Andean	12	12	2020	Wild	Naturalized	https://ecuadorlifeandculture.wordpress.com/2011/11/22/flora-of-ecuadors-sierra/	HUMAN_OBSERVATION
Kalanchoe xhoughtonii	-0.18939	-78.431	Nísperos, 170157, Ecuador	Pichincha	Andean	5	7	2015	Wild	Uncertain (in the wild)	https://www.inaturalist.org/observations/25137756	HUMAN_OBSERVATION	iNaturalist	25137756
Kalanchoe xhoughtonii	-0.182929	-78.4642	Bellavista, Quito, Ecuador	Pichincha	Andean	19	5	2021	Cultivated	Cultivated	https://www.inaturalist.org/observations/49067741	HUMAN_OBSERVATION	iNaturalist
Kalanchoe xhoughtonii	-0.110884	-78.2946	El Quinche	Pichincha	Andean	20	6	2021	Wild	Uncertain (in the wild)	https://www.inaturalist.org/observations/70692185	HUMAN_OBSERVATION	iNaturalist
Kalanchoe xhoughtonii	-0.087229	-78.3901	Quito, Ecuador	Pichincha	Andean	6	9	2020	Wild	Casual	https://www.inaturalist.org/observations/76272834	HUMAN_OBSERVATION	iNaturalist
Kalanchoe xhoughtonii	-0.087229	-78.3901	Quito, Ecuador	Pichincha	Andean	6	9	2020	Wild	Casual	https://www.inaturalist.org/observations/70743738	HUMAN_OBSERVATION	iNaturalist
Kalanchoe xhoughtonii	-0.0721142	-78.3572	Tandayapa, 170318, Nono, Ecuador	Pichincha	Andean	3	5	2019	Wild	Naturalized	https://www.inaturalist.org/observations/29319573	HUMAN_OBSERVATION	iNaturalist	29319573
Kalanchoe xhoughtonii	-0.0721085	-78.3572	Guayllabamba, Quito, Ecuador	Pichincha	Andean	3	5	2019	Wild	Naturalized	https://www.inaturalist.org/observations/38764948	HUMAN_OBSERVATION	iNaturalist
Kalanchoe xhoughtonii	-0.071339	-78.3583	Zoológico de Quito	Pichincha	Andean	23	12	2020	Wild	Uncertain (in the wild)	https://www.inaturalist.org/observations/42644232	HUMAN_OBSERVATION	iNaturalist
Kalanchoe xhoughtonii	-0.0708353	-78.3596	Guayllabamba, Quito, Ecuador	Pichincha	Andean	19	6	2021	Uncertain	Uncertain	https://www.inaturalist.org/observations/65314240	HUMAN_OBSERVATION	iNaturalist
Kalanchoe xhoughtonii	-0.0706809	-78.3581	Urb. Huertos Familiares, Quito 170209, Ecuador	Pichincha	Andean	21	3	2021	Wild	Uncertain (in the wild)	https://www.inaturalist.org/observations/72386425	HUMAN_OBSERVATION	iNaturalist
Kalanchoe xhoughtonii	-0.0705833	-78.3584	Urb. Huertos Familiares, Quito 170209, Ecuador	Pichincha	Andean	13	6	2021	Wild	Uncertain (in the wild)	https://www.inaturalist.org/observations/64480361	HUMAN_OBSERVATION	iNaturalist
Kalanchoe xhoughtonii	-0.0705556	-78.3586	Jardin Zoológico de Guayllabamba, Puruhuantag, 170203, Guayllabamba, Ecuador	Pichincha	Andean	3	5	2019	Wild	Naturalized	https://www.inaturalist.org/observations/43769750	HUMAN_OBSERVATION	iNaturalist
Kalanchoe xhoughtonii	-0.07055	-78.3581	Jardin Zoológico de Guayllabamba, Rumichupa, 170203, Guayllabamba, Ecuador	Pichincha	Andean	3	5	2019	Wild	Casual	https://www.inaturalist.org/observations/56340670	HUMAN_OBSERVATION	iNaturalist
Kalanchoe xhoughtonii	-0.0705454	-78.3567	Guayllabamba, Quito, Ecuador	Pichincha	Andean	23	4	2019	Wild	Uncertain (in the wild)	https://www.inaturalist.org/observations/1883993	HUMAN_OBSERVATION	iNaturalist
Kalanchoe xhoughtonii	-0.0705451	-78.3588	Urb. Huertos Familiares, Quito 170209, Ecuador	Pichincha	Andean	5	6	2021	Wild	Uncertain (in the wild)	https://www.inaturalist.org/observations/64967764	HUMAN_OBSERVATION	iNaturalist
Kalanchoe xhoughtonii	-0.0705056	-78.3581	Guayllabamba, Quito, Ecuador	Pichincha	Andean	3	5	2019	Wild	Naturalized	https://www.inaturalist.org/observations/73694541	HUMAN_OBSERVATION	iNaturalist
Kalanchoe xhoughtonii	-0.0705055	-78.3595	Quito, Quito, Pichincha, EC	Pichincha	Andean	3	5	2019	Wild	Naturalized	http://pinzonesygorriones.blogspot.com.es/2014/05/flora-de-quito-i-li-flora-de-la.html	HUMAN_OBSERVATION
Kalanchoe xhoughtonii	-0.070457	-78.3581	Quito, Quito, Pichincha, EC	Pichincha	Andean	3	5	2019	Wild	Naturalized	https://www.inaturalist.org/observations/46684291	HUMAN_OBSERVATION	iNaturalist
Kalanchoe xhoughtonii	-0.070442	-78.3595	Pje. Florida, Quito 170209, Ecuador	Pichincha	Andean	3	5	2019	Wild	Casual	https://www.inaturalist.org/observations/73818312	HUMAN_OBSERVATION	iNaturalist
Kalanchoe xhoughtonii	-0.0704048	-78.359	Urb. Huertos Familiares, Quito 170209, Ecuador	Pichincha	Andean	21	3	2021	Wild	Uncertain (in the wild)	https://www.inaturalist.org/observations/24686519	HUMAN_OBSERVATION	iNaturalist	24686519
Kalanchoe xhoughtonii	-0.0647867	-78.3557	Quito, EC-PI, EC	Pichincha	Andean	2	12	2020	Uncertain	Uncertain	https://www.inaturalist.org/observations/36757602	HUMAN_OBSERVATION	iNaturalist	36757602
Kalanchoe xhoughtonii	-0.0639881	-78.3501	Guayllabamba	Pichincha	Andean	12	3	2021	Wild	Uncertain (in the wild)	https://www.inaturalist.org/observations/64257531	HUMAN_OBSERVATION	iNaturalist
Kalanchoe xhoughtonii	-0.0625716	-78.4753	Quito 170120, Ecuador	Pichincha	Andean	17	6	2021	Wild	Uncertain (in the wild)	https://www.inaturalist.org/observations/14630046	HUMAN_OBSERVATION	iNaturalist
Kalanchoe xhoughtonii	-0.0611141	-78.3414	Quito, Quito, Pichincha, EC	Pichincha	Andean	23	2	2019	Uncertain	Uncertain		HUMAN_OBSERVATION	Anne Guézou
Kalanchoe xhoughtonii	-0.054	-78.454	Parroquia de Pomasqui	Pichincha	Andean	8	5	2014	Wild	Naturalized	https://www.inaturalist.org/observations/92734556	HUMAN_OBSERVATION	iNaturalist
Kalanchoe xhoughtonii	-0.0417688	-78.4464	Parque Metropolitano Equinoccial, Quito, Ecuador	Pichincha	Andean	15	11	2020	Wild	Naturalized	https://www.inaturalist.org/observations/64551941	HUMAN_OBSERVATION	iNaturalist
Kalanchoe xhoughtonii	-0.039165	-78.4513	Pomasqui, Quito, Ecuador	Pichincha	Andean	5	11	2020	Wild	Uncertain (in the wild)	https://www.inaturalist.org/observations/83447201	HUMAN_OBSERVATION	iNaturalist
Kalanchoe xhoughtonii	-0.033575	-78.4539	Manuel Cordova Galarza - Cemexpo (2), Quito, Ecuador	Pichincha	Andean	20	11	2020	Wild	Casual	https://www.inaturalist.org/observations/66009770	HUMAN_OBSERVATION	iNaturalist
Kalanchoe xhoughtonii	-0.0333333	-78.455	Carretera entre el monumento de la Mitad del Mundo y Pomasqui. Bosque seco Premontano.	Pichincha	Andean	8	12	1988	Wild	Uncertain (in the wild)	https://www.inaturalist.org/observations/58752832	HUMAN_OBSERVATION	iNaturalist
Kalanchoe xhoughtonii	-0.0316667	-78.4453	Urb. Los Sauces, Quito, Ecuador	Pichincha	Andean	7	11	2020	Wild	Casual	https://www.inaturalist.org/observations/58752834	HUMAN_OBSERVATION	iNaturalist
Kalanchoe xhoughtonii	-0.018702	-78.4548	Manuel Cordova Galarza 24, Quito, Ecuador	Pichincha	Andean	29	3	2021	Wild	Uncertain (in the wild)	https://www.inaturalist.org/observations/24647889	HUMAN_OBSERVATION	iNaturalist
Kalanchoe xhoughtonii	-0.0132972	-78.3513	Pedro Moncayo, Pichincha, EC	Pichincha	Andean	9	4	2021	Wild	Uncertain (in the wild)	https://www.inaturalist.org/observations/24507464	HUMAN_OBSERVATION	iNaturalist	24507464
Kalanchoe xhoughtonii	-0.010996	-78.4582	San jorge, 170180, San Antonio de Pichincha, Ecuador	Pichincha	Andean	1	1	2020	Wild	Naturalized	https://www.inaturalist.org/observations/22621460	HUMAN_OBSERVATION	iNaturalist
Kalanchoe xhoughtonii	-0.00940833	-78.356	Via Pisque Puellaro, Pedro Moncayo, Pichincha, EC	Pichincha	Andean	24	2	2019	Wild	Naturalized	https://floradelamitaddelmundo.wordpress.com/2020/08/22/01451-madre-de-millones-kalanchoe-x-houghtonii/	HUMAN_OBSERVATION
Kalanchoe xhoughtonii	-0.00844359	-78.4463	Daniel Cevallos Y Equinoccial	Pichincha	Andean	19	5	2021	Cultivated	Cultivated	https://www.inaturalist.org/observations/9176521	HUMAN_OBSERVATION	iNaturalist
Kalanchoe xhoughtonii	-0.00833333	-78.4542	San Antonio, Ecuador	Pichincha	Andean	3	11	2020	Uncertain	Uncertain	https://www.inaturalist.org/observations/75956734	HUMAN_OBSERVATION	iNaturalist
Kalanchoe xhoughtonii	-0.007	-78.396	Bosque Protector Jerusalén	Pichincha	Andean		3	2009	Wild	Uncertain (in the wild)	https://www.inaturalist.org/observations/64652763	HUMAN_OBSERVATION	iNaturalist
Kalanchoe xhoughtonii	-0.005875	-78.3583	Ruta San Isidro, 171010, Malchingui, Ecuador	Pichincha	Andean	21	3	2017	Wild	Naturalized	https://www.inaturalist.org/observations/64072335	HUMAN_OBSERVATION	iNaturalist
Kalanchoe xhoughtonii	-0.00336	-78.4558	San Antonio, Ecuador	Pichincha	Andean	2	11	2020	Wild	Casual	https://www.inaturalist.org/observations/64605002	HUMAN_OBSERVATION	iNaturalist
Kalanchoe xhoughtonii	-0.002808	-78.4525	Plaza Equinoccial, Autopista Manuel Córdova Galarza, 170180, San Antonio de Pichincha, Ecuador	Pichincha	Andean	7	6	2019	Uncertain	Uncertain	https://www.inaturalist.org/observations/68420551	HUMAN_OBSERVATION	iNaturalist
Kalanchoe xhoughtonii	-0.00246294	-78.4339	San Antonio, Ecuador	Pichincha	Andean	10	11	2020	Wild	Casual	https://www.inaturalist.org/observations/68419618	HUMAN_OBSERVATION	iNaturalist
Kalanchoe xhoughtonii	-0.00233502	-78.3974	Malchingui, Ecuador	Pichincha	Andean	15	2	2020	Wild	Invasive	https://www.inaturalist.org/observations/64568550	HUMAN_OBSERVATION	iNaturalist
Kalanchoe xhoughtonii	-0.00215555	-78.0022	Via Pisque Puellaro, Pedro Moncayo, Pichincha, EC	Pichincha	Andean	23	2	2019	Wild	Naturalized	https://www.inaturalist.org/observations/82266010	HUMAN_OBSERVATION	iNaturalist
Kalanchoe xhoughtonii	0.00138889	-78.4533	San Antonio, Ecuador	Pichincha	Andean	19	6	2021	Wild	Naturalized	https://www.inaturalist.org/observations/64112704	HUMAN_OBSERVATION	iNaturalist
Kalanchoe xhoughtonii	0.0019412	-78.3758	Parque Recreacional y Bosque Protector Jerusalem	Pichincha	Andean	9	4	2021	Wild	Uncertain (in the wild)	https://www.inaturalist.org/observations/64042215	HUMAN_OBSERVATION	iNaturalist
Kalanchoe xhoughtonii	0.00337422	-78.4627	San Antonio, Ecuador	Pichincha	Andean	30	10	2020	Uncertain	Uncertain	https://www.inaturalist.org/observations/84068536	HUMAN_OBSERVATION	iNaturalist
Kalanchoe xhoughtonii	0.00460938	-78.4468	San Antonio	Pichincha	Andean	10	11	2020	Wild	Uncertain (in the wild)	https://www.inaturalist.org/observations/83592131	HUMAN_OBSERVATION	iNaturalist
Kalanchoe xhoughtonii	0.00463083	-78.4278	San Antonio, Ecuador	Pichincha	Andean	10	11	2020	Wild	Casual	https://www.inaturalist.org/observations/37157206	HUMAN_OBSERVATION	iNaturalist	37157206
Kalanchoe xhoughtonii	0.0105397	-78.462	San Antonio, Ecuador	Pichincha	Andean	8	6	2021	Cultivated	Cultivated	https://www.inaturalist.org/observations/66651642	HUMAN_OBSERVATION	iNaturalist
Kalanchoe xhoughtonii	0.0116224	-78.4395	Ruta Tanlagua Y El Sol (2), Ecuador	Pichincha	Andean	30	4	2021	Wild	Naturalized	https://www.inaturalist.org/observations/24684949	HUMAN_OBSERVATION	iNaturalist
Kalanchoe xhoughtonii	0.0118728	-78.4305	San Antonio, Ecuador	Pichincha	Andean	10	11	2020	Wild	Casual	https://www.inaturalist.org/observations/84383960	HUMAN_OBSERVATION	iNaturalist
Kalanchoe xhoughtonii	0.01214	-78.4882	Calacali, Ecuador	Pichincha	Andean	2	11	2020	Wild	Casual	https://www.inaturalist.org/observations/20809094	HUMAN_OBSERVATION	iNaturalist
Kalanchoe xhoughtonii	0.012652	-78.4314	Rumicucho, De los Quitus, 170180, San Antonio de Pichincha, Ecuador	Pichincha	Andean	6	5	2018	Wild	Naturalized	https://www.inaturalist.org/observations/37951577	HUMAN_OBSERVATION	iNaturalist	37951577
Kalanchoe xhoughtonii	0.016792	-78.4432	San Antonio, Ecuador	Pichincha	Andean	24	3	2021	Wild	Uncertain (in the wild)	https://www.inaturalist.org/observations/36395944	HUMAN_OBSERVATION	iNaturalist	36395944
Kalanchoe xhoughtonii	0.0180705	-78.4715	Manuel Cordova Galarza Y Jose Marti, Quito, Ecuador	Pichincha	Andean	8	11	2020	Wild	Casual	https://www.inaturalist.org/observations/64297004	HUMAN_OBSERVATION	iNaturalist
Kalanchoe xhoughtonii	0.018611	-78.4658	De los Geranios, 170180, Ecuador	Pichincha	Andean	5	12	2019	Wild	Uncertain (in the wild)	https://www.inaturalist.org/observations/71967977	HUMAN_OBSERVATION	iNaturalist
Kalanchoe xhoughtonii	0.021858	-78.4473	San Antonio, Ecuador	Pichincha	Andean	9	11	2020	Wild	Casual	https://www.inaturalist.org/observations/82873072	HUMAN_OBSERVATION	iNaturalist
Kalanchoe xhoughtonii	0.0429438	-78.4487	Tanlahua	Pichincha	Andean	19	6	2021	Cultivated	Cultivated	https://www.inaturalist.org/observations/83111585	HUMAN_OBSERVATION	iNaturalist
Kalanchoe xhoughtonii	0.275126	-78.3056	Quiroga, Ecuador	Imbabura	Andean	8	11	2020	Wild	Casual	https://www.inaturalist.org/observations/72010235	HUMAN_OBSERVATION	iNaturalist
Kalanchoe xhoughtonii	0.297829	-78.2687	Cotacachi, EC-IM, EC	Imbabura	Andean	22	10	2016	Cultivated	Cultivated	https://www.inaturalist.org/observations/64405549	HUMAN_OBSERVATION	iNaturalist
Kalanchoe xhoughtonii	0.299995	-78.2683	Cotacachi, Ecuador	Imbabura	Andean	18	5	2020	Cultivated	Cultivated	https://www.inaturalist.org/observations/37751981	HUMAN_OBSERVATION	iNaturalist
Kalanchoe xhoughtonii	0.355139	-78.1142	Parroquia San Francisco, Ibarra, Ecuador	Imbabura	Andean	9	5	2017	Wild	Casual	https://www.inaturalist.org/observations/38041534	HUMAN_OBSERVATION	iNaturalist
Kalanchoe xhoughtonii	0.36713	-78.109	Via Olivo Alto, Ibarra, Imbabura, EC	Imbabura	Andean	25	12	2019	Wild	Casual	https://www.inaturalist.org/observations/20737966	HUMAN_OBSERVATION	iNaturalist
Kalanchoe xhoughtonii	0.429698	-78.3039	Provincia de Imbabura, Ecuador	Imbabura	Andean	26	4	2018	Wild	Casual	https://www.inaturalist.org/observations/20840409	HUMAN_OBSERVATION	iNaturalist
Kalanchoe xhoughtonii	0.479513	-78.1217	Ibarra, Ibarra, Imbabura, EC	Imbabura	Andean	31	1	2019	Wild	Uncertain (in the wild)	https://www.inaturalist.org/observations/81360970	HUMAN_OBSERVATION	iNaturalist
Kalanchoe xhoughtonii	0.488041	-78.1235	Carretera Transversal Fronteriza, Ibarra, Imbabura, EC	Imbabura	Andean	11	7	2021	Wild	Uncertain (in the wild)	https://www.inaturalist.org/observations/24588274	HUMAN_OBSERVATION	iNaturalist	24588274
Kalanchoe xhoughtonii	0.510556	-77.8953	Boli­var, Carchi, Ecuador	Carchi	Andean	13	7	2020	Wild	Uncertain (in the wild)	https://www.inaturalist.org/observations/67084741	HUMAN_OBSERVATION	iNaturalist
